# Supplementary material for: Quantitative Proteomic Analysis for High- and Low-Aflatoxin-Yield Aspergillus flavus Strains Isolated From Natural Environments
Source: Front Microbiol. 2021 Sep 21;12:741875. doi: 10.3389/fmicb.2021.741875 (PMC8491651; doi:10.3389/fmicb.2021.741875)
Supplement: Supplementary file 2 [file Data_Sheet_2.XLSX]

## Sheet: Gene Ontology
Up-regulated proteins
Biological Process
Level	GO ID	GO Name	GO Type	Parents (ACC)	Parents (Name)	Nodescore	#Seqs	Sequence Names
1	GO:0008150	biological_process	Biological Process			597.26	373	B8NWZ3, B8NRP0, B8N203, B8N565, B8NSR3, B8N2Q5, B8NFH8, B8NGJ9, B8NKR0, B8NIN1, B8NMV8, B8NEV2, B8NGZ4, B8N4D3, B8N9N8, B8NLC9, B8NSA5, B8ND35, B8NAN3, B8NME0, B8NWI1, B8NBA0, B8N4V3, B8NUW3, B8NBA2, B8N4V5, B8NPM2, B8N213, B8N0N5, B8NJQ0, B8NTD8, B8MYA2, B8NFI2, B8N4V1, B8MZ27, B8NNY0, B8NE65, B8N7K8, B8N4E5, B8NE68, B8NNH5, B8NLD2, B8NYN2, B8NKB6, B8MWM4, B8NU30, B8NSP2, B8N5U4, B8NE37, B8NBN8,…
2	GO:0008152	metabolic process	Biological Process	GO:0008150	biological_process	694.52	332	B8NWZ3, B8NRP0, B8N565, B8NSR3, B8N2Q5, B8NFH8, B8NGJ9, B8NKR0, B8NIN1, B8NMV8, B8NEV2, B8NGZ4, B8N4D3, B8N9N8, B8NLC9, B8NSA5, B8ND35, B8NAN3, B8NME0, B8NWI1, B8N4V3, B8NUW3, B8NBA2, B8N4V5, B8NPM2, B8N0N5, B8NTD8, B8MYA2, B8NFI2, B8N4V1, B8MZ27, B8NNY0, B8NE65, B8N4E5, B8N7K8, B8NE68, B8NNH5, B8NLD2, B8NYN2, B8MWM4, B8NU30, B8NSP2, B8N5U4, B8NE37, B8NBN8, B8N9L3, B8MWJ5, B8NE30, B8NHZ6, B8NRM4,…
2	GO:0051179	localization	Biological Process	GO:0008150	biological_process	14.29	51	B8NP78, B8N6U2, B8NIJ4, B8NFD0, B8MYY5, B8NRX2, B8NDP8, B8N1W2, B8NYI3, B8N4D3, B8N7N1, B8MWV0, B8NIG3, B8N213, B8NQS6, B8NUS4, B8NJQ0, B8NF02, B8NLQ2, B8MZ27, B8NG20, B8MWE1, B8NQF9, B8NG22, B8NE68, B8MY87, B8MY45, B8N0E4, B8NBJ8, B8N1Q3, B8N106, B8NLZ9, B8NGP4, B8MYF6, B8NX49, B8MZ34, B8NW84, B8NGE1, B8NEI6, B8NM08, B8NTS4, B8NGE2, B8NTS5, B8MX52, B8NSM0, B8N270, B8NWY0, B8NPB4, B8NC45, B8NF67,…
2	GO:0009987	cellular process	Biological Process	GO:0008150	biological_process	358	234	B8NRP0, B8N203, B8N565, B8N2Q5, B8NKR0, B8NIN1, B8NMV8, B8N4D3, B8N9N8, B8NLC9, B8NSA5, B8ND35, B8NME0, B8N4V3, B8N4V5, B8NBA2, B8N213, B8NJQ0, B8MYA2, B8MZ27, B8NE65, B8NE68, B8NNH5, B8NKB6, B8NSP2, B8N5U4, B8NBN8, B8NHZ6, B8NRM4, B8NV46, B8NQK5, B8N417, B8NNE3, B8NW84, B8NTS4, B8NDC4, B8NDC6, B8NTS5, B8NDC5, B8NUD8, B8N3A9, B8NNW4, B8NIM1, B8NWY0, B8NNF8, B8N3A1, B8N3A3, B8NFW6, B8NF67, B8ND24,…
3	GO:0009056	catabolic process	Biological Process	GO:0008152	metabolic process	23.97	55	B8NP78, B8N886, B8N2Q5, B8NRX2, B8N2Y6, B8NEV2, B8NWM6, B8NIV0, B8N1B3, B8NDX6, B8ND35, B8NME0, B8NJC1, B8N3N3, B8N7N1, B8NU09, B8NJM4, B8NBA2, B8N970, B8N0V8, B8N6V7, B8NR80, B8NL86, B8NLQ2, B8N295, B8N8I5, B8N7S7, B8NX52, B8NT56, B8MXU1, B8MW63, B8N5U4, B8N0S9, B8N743, B8NJ54, B8NMX3, B8N382, B8NEP7, B8NAT6, B8NIX4, B8NJZ7, B8NM71, B8NLE2, B8NBA7, B8NNE3, B8MXV3, B8NE04, B8NNW4, B8N151, B8N195,…
3	GO:0051234	establishment of localization	Biological Process	GO:0051179	localization	21.73	50	B8NP78, B8N6U2, B8NIJ4, B8NFD0, B8MYY5, B8NDP8, B8N1W2, B8NYI3, B8N4D3, B8N7N1, B8MWV0, B8NIG3, B8N213, B8NQS6, B8NUS4, B8NJQ0, B8NF02, B8NLQ2, B8MZ27, B8NG20, B8MWE1, B8NQF9, B8NG22, B8NE68, B8MY87, B8MY45, B8N0E4, B8NBJ8, B8N1Q3, B8N106, B8NLZ9, B8NGP4, B8MYF6, B8NX49, B8MZ34, B8NW84, B8NGE1, B8NEI6, B8NTS4, B8NM08, B8NGE2, B8NTS5, B8MX52, B8NSM0, B8N270, B8NWY0, B8NPB4, B8NC45, B8NF67, B8MYS7
3	GO:0055114	oxidation-reduction process	Biological Process	GO:0008152	metabolic process	106.72	103	B8NWZ3, B8NFH8, B8NGJ9, B8NXC8, B8N2Y6, B8NGZ4, B8N4D3, B8N9N8, B8NAN3, B8ND35, B8MW33, B8NY48, B8MX58, B8NY47, B8NUW3, B8MWV0, B8NTD8, B8MYA2, B8N291, B8NFI2, B8N4V1, B8NSJ8, B8NQF5, B8NNY0, B8NE65, B8N4E5, B8NDM0, B8N6Q6, B8MWM4, B8N5U4, B8N268, B8NR57, B8N7Q0, B8N382, B8N9L3, B8NAT6, B8NE30, B8NRM4, B8NU27, B8NNE1, B8NEE0, B8N794, B8NDC4, B8MVZ8, B8NDC6, B8NDC5, B8MX52, B8NUD8, B8NCQ6, B8NI43,…
3	GO:0044238	primary metabolic process	Biological Process	GO:0008152	metabolic process	136.82	213	B8NWZ3, B8N565, B8NSR3, B8N2Q5, B8NKR0, B8NMV8, B8NLC9, B8NSA5, B8NME0, B8NWI1, B8NBA2, B8N4V5, B8NPM2, B8N0N5, B8MYA2, B8MZ27, B8NE68, B8NNH5, B8NLD2, B8NYN2, B8NU30, B8NSP2, B8N5U4, B8NE37, B8NBN8, B8MWJ5, B8NRM4, B8NV46, B8NQK5, B8N417, B8NNE3, B8NEE0, B8NW84, B8NTS4, B8NNW4, B8N3A9, B8NNF8, B8NF60, B8N3A1, B8N8K5, B8NFW6, B8N3A3, B8NFW5, B8NF67, B8ND24, B8MZ00, B8NMD1, B8NMD3, B8NP78, B8NLP7,…
3	GO:0006807	nitrogen compound metabolic process	Biological Process	GO:0008152	metabolic process	205.45	161	B8N565, B8NKR0, B8N2Y6, B8NMV8, B8NEV2, B8N4L8, B8N4D3, B8NIV0, B8N9N8, B8NQE7, B8NRG7, B8NLC9, B8NME0, B8N8T8, B8N1F1, B8NWI1, B8N718, B8NHC9, B8N4V3, B8N4V5, B8NBA2, B8N0V8, B8N299, B8MWV0, B8N970, B8N973, B8NPM2, B8N975, B8NR80, B8MZ27, B8NRH9, B8MWE1, B8NDM0, B8NE68, B8NHU3, B8MY87, B8NNH5, B8N9W8, B8NYN2, B8MZ80, B8NSP2, B8N268, B8N5U4, B8NQ36, B8MZ84, B8NJ54, B8NBN8, B8NAT6, B8NE30, B8NV46,…
3	GO:0044237	cellular metabolic process	Biological Process	GO:0009987, GO:0008152	cellular process, metabolic process	116.47	182	B8NRP0, B8MYY3, B8N565, B8N2Q5, B8NKR0, B8NIN1, B8NRX2, B8N2Y6, B8NMV8, B8N4L8, B8N4D3, B8NIV0, B8N9N8, B8NQE7, B8NRG7, B8NLC9, B8NSA5, B8ND35, B8NME0, B8N8T8, B8N1F1, B8MX58, B8N718, B8NHC9, B8N4V3, B8N4V5, B8NBA2, B8N0V8, B8N299, B8MWV0, B8N970, B8MYA2, B8NR80, B8N295, B8NSJ8, B8MZ27, B8NRH9, B8MWE1, B8NE65, B8NE68, B8MY87, B8N6Q6, B8NNH5, B8N7S7, B8N9W8, B8N8U9, B8MZ80, B8NSP2, B8MXU1, B8N5U4,…
3	GO:0009058	biosynthetic process	Biological Process	GO:0008152	metabolic process	118.42	85	B8NWZ3, B8N1S5, B8MZ60, B8N2M0, B8MYY3, B8N886, B8N9S0, B8NHX9, B8NKR0, B8NEJ0, B8NPX4, B8NMV8, B8N4Y3, B8N4L8, B8NNC5, B8N4D3, B8NIV0, B8NRG7, B8NLC9, B8NBT7, B8NBT6, B8N8H7, B8NME0, B8N1F1, B8NQI7, B8N4V3, B8NGG0, B8N4V5, B8MWV0, B8N5T3, B8ND05, B8NL86, B8NTY1, B8MZ27, B8NRH9, B8N3G7, B8N7G3, B8N7G2, B8NHY3, B8MY87, B8NNH5, B8N9W8, B8NBJ8, B8N1Q3, B8MZ80, B8N3U4, B8MW63, B8NQ36, B8NRR4, B8NR57,…
3	GO:0044281	small molecule metabolic process	Biological Process	GO:0008152	metabolic process	24.46	66	B8N2M0, B8MYY3, B8N886, B8N9S0, B8NHX9, B8NEJ0, B8N2Y6, B8N4L8, B8NWM6, B8N4D3, B8NIV0, B8N8H7, B8ND35, B8NQ08, B8NME0, B8N7N1, B8NQI7, B8N718, B8NHC9, B8NJM4, B8N4V3, B8MVX4, B8N4V5, B8NBA2, B8ND04, B8N050, B8NR80, B8NL86, B8NRH9, B8NHY3, B8NE68, B8MY87, B8N9W8, B8NBJ8, B8N1Q3, B8MX82, B8N5U4, B8NR57, B8NST7, B8N382, B8NAT6, B8NIX4, B8NHZ6, B8NBA7, B8MZ34, B8N2F2, B8N3V6, B8NGE1, B8NP68, B8NGE2,…
3	GO:0071704	organic substance metabolic process	Biological Process	GO:0008152	metabolic process	151.21	239	B8NWZ3, B8N565, B8NSR3, B8N2Q5, B8NKR0, B8NMV8, B8NEV2, B8N4D3, B8N9N8, B8NLC9, B8NSA5, B8ND35, B8NME0, B8NWI1, B8N4V3, B8NBA2, B8N4V5, B8NPM2, B8N0N5, B8MYA2, B8MZ27, B8NE68, B8NNH5, B8NLD2, B8NYN2, B8NU30, B8NSP2, B8N5U4, B8NE37, B8NBN8, B8MWJ5, B8NE30, B8NHZ6, B8NV46, B8NQK5, B8N417, B8NNE3, B8NEE0, B8NW84, B8MVZ8, B8NTS4, B8NNW4, B8N3A9, B8NNF8, B8NF60, B8N3A1, B8N8K5, B8NFW6, B8N3A3, B8NFW5,…
4	GO:0005975	carbohydrate metabolic process	Biological Process	GO:0071704, GO:0044238	organic substance metabolic process, primary metabolic process	93	59	B8NP78, B8NLP7, B8NSR3, B8N521, B8NPX3, B8NRX2, B8N2Y6, B8N482, B8NEZ6, B8NSA5, B8NU09, B8NBA2, B8N4V5, B8N6V7, B8N0N5, B8ND04, B8N050, B8MYA2, B8NN40, B8N295, B8NGW0, B8N8I5, B8N7S7, B8NLD2, B8NTV2, B8MW61, B8NU30, B8NX52, B8NT56, B8N0S9, B8NE37, B8NMX3, B8NTE9, B8NWK4, B8MWJ5, B8NIX4, B8NJZ7, B8NBA7, B8N417, B8N1D0, B8N2F2, B8N3V6, B8NP29, B8MXV3, B8NIY9, B8NNW4, B8NJS3, B8N195, B8N151, B8N0T0,…
4	GO:0034641	cellular nitrogen compound metabolic process	Biological Process	GO:0006807, GO:0044237	nitrogen compound metabolic process, cellular metabolic process	19.64	85	B8N2M0, B8MYU1, B8N886, B8N9S0, B8NKR0, B8NCN3, B8NEJ0, B8N2Y6, B8NMV8, B8N4Y3, B8NQZ7, B8N4D3, B8NIV0, B8NQE7, B8N9N8, B8NRG7, B8NA17, B8NQ08, B8N3N3, B8NME0, B8N8T8, B8N1F1, B8N9J0, B8NQI7, B8N4V3, B8NGG0, B8N8Z5, B8N4V5, B8MWV0, B8N8Z6, B8N5T3, B8N656, B8ND05, B8NR80, B8NL86, B8NTY1, B8NH07, B8N7G3, B8NRH9, B8N3G7, B8N7G2, B8NE68, B8MY87, B8NNH5, B8MXS6, B8NBJ8, B8N1Q3, B8NPV9, B8MZ80, B8N3U4,…
4	GO:0006725	cellular aromatic compound metabolic process	Biological Process	GO:0044237	cellular metabolic process	90.27	72	B8MYU1, B8N886, B8N9S0, B8NKR0, B8NCN3, B8NEJ0, B8N2Y6, B8N4Y3, B8NQZ7, B8N4L8, B8NIV0, B8NQE7, B8NRG7, B8N8H7, B8NA17, B8N3N3, B8NME0, B8N7N1, B8N8T8, B8N1F1, B8N9J0, B8NQI7, B8NGG0, B8N8Z5, B8N4V5, B8MWV0, B8N8Z6, B8N5T3, B8NR80, B8NL86, B8NTY1, B8NH07, B8NRH9, B8NE65, B8NE68, B8MY87, B8NBJ8, B8N1Q3, B8NPV9, B8MZ80, B8N3U4, B8MW63, B8NRR4, B8N5U4, B8MZ84, B8N3M1, B8NJ54, B8NN93, B8NVA8, B8NBN8,…
4	GO:0006139	nucleobase-containing compound metabolic process	Biological Process	GO:0034641, GO:0006725, GO:0046483, GO:1901360, GO:0044238	cellular nitrogen compound metabolic process, cellular aromatic compound metabolic process, heterocycle metabolic process, organic cyclic compound metabolic process, primary metabolic process	18.48	60	B8N886, B8MYU1, B8N9S0, B8NKR0, B8NCN3, B8N2Y6, B8N4Y3, B8NQZ7, B8NIV0, B8NQE7, B8NA17, B8NME0, B8N3N3, B8N8T8, B8N9J0, B8NGG0, B8N8Z5, B8N4V5, B8MWV0, B8N5T3, B8N8Z6, B8NL86, B8NTY1, B8NH07, B8NRH9, B8NE68, B8MY87, B8NBJ8, B8N1Q3, B8NPV9, B8MZ80, B8N3U4, B8MW63, B8NRR4, B8N3M1, B8MZ84, B8NJ54, B8NVA8, B8NBN8, B8NBA7, B8NZ03, B8MZ34, B8N3V6, B8NGE1, B8NW84, B8NP68, B8NGE2, B8NE04, B8N2X0, B8NNF8,…
4	GO:0043170	macromolecule metabolic process	Biological Process	GO:0071704	organic substance metabolic process	64.49	121	B8N565, B8NKR0, B8NRX2, B8NMV8, B8NQE7, B8NLC9, B8N8T8, B8NWI1, B8N718, B8N299, B8N0V8, B8MWV0, B8N970, B8N973, B8NPM2, B8N975, B8N295, B8MZ27, B8MWE1, B8NHU3, B8N7S7, B8NNH5, B8NYN2, B8MZ80, B8NSP2, B8NQ36, B8MZ84, B8NJ54, B8NBN8, B8NV46, B8N417, B8NC70, B8NR64, B8NEE0, B8NW84, B8NTS4, B8NLK5, B8N270, B8N2X0, B8N151, B8MWC8, B8N0T0, B8NNF8, B8NSH5, B8N3A1, B8N8K5, B8NPB4, B8N3A3, B8ND24, B8NUL2,…
4	GO:1901564	organonitrogen compound metabolic process	Biological Process	GO:0006807, GO:0071704	nitrogen compound metabolic process, organic substance metabolic process	64.32	125	B8N565, B8NKR0, B8N2Y6, B8NMV8, B8NEV2, B8N4L8, B8N4D3, B8NIV0, B8N9N8, B8NRG7, B8NLC9, B8N1F1, B8NWI1, B8N718, B8NHC9, B8N4V3, B8NBA2, B8N299, B8N0V8, B8N970, B8N973, B8NPM2, B8N975, B8NR80, B8MZ27, B8NRH9, B8MWE1, B8NE68, B8NDM0, B8NHU3, B8MY87, B8NNH5, B8N9W8, B8NYN2, B8MZ80, B8NSP2, B8N268, B8N5U4, B8NQ36, B8NAT6, B8NE30, B8NV46, B8N417, B8NC70, B8NNE3, B8NR64, B8NEE0, B8MVZ8, B8NTS4, B8NLK5,…
4	GO:0006793	phosphorus metabolic process	Biological Process	GO:0044237	cellular metabolic process	21.03	48	B8NRP0, B8N565, B8N9S0, B8NMZ6, B8NEJ0, B8N9B6, B8NIN1, B8N2Y6, B8NNC5, B8NIV0, B8NSA5, B8NME0, B8N7N1, B8MZ54, B8MYA2, B8NL86, B8MZ27, B8NRH9, B8MWE1, B8MY87, B8N8U9, B8NBJ8, B8N1Q3, B8MZ80, B8NSP2, B8NEP7, B8NYG0, B8NBA7, B8NVI0, B8MZ34, B8N2F2, B8NQ44, B8NAI8, B8NGE1, B8NSU5, B8NP68, B8NGE2, B8NNW4, B8N9A5, B8MWC8, B8N9Q8, B8NPB4, B8NFW6, B8N747, B8NQH1, B8NZ14, B8N7M2, B8N7M4
4	GO:0044260	cellular macromolecule metabolic process	Biological Process	GO:0044237, GO:0043170	cellular metabolic process, macromolecule metabolic process	36.07	71	B8N1S5, B8N565, B8N886, B8NMZ6, B8NKR0, B8N9B6, B8NPX4, B8NRX2, B8NMV8, B8N4Y3, B8NNC5, B8NLC9, B8NA17, B8N3N3, B8N8T8, B8N9J0, B8NGG0, B8N8Z5, B8N970, B8N0V8, B8N299, B8MWV0, B8N5T3, B8N8Z6, B8ND05, B8NTY1, B8N295, B8MZ27, B8N3G7, B8N7G3, B8N7G2, B8MWE1, B8N7S7, B8NNH5, B8MXS6, B8MZ80, B8N3U4, B8MW63, B8NSP2, B8NRR4, B8NQ36, B8N3M1, B8MZ84, B8N743, B8NJ54, B8NVA8, B8NBN8, B8NV46, B8N417, B8NZ03,…
4	GO:0006082	organic acid metabolic process	Biological Process	GO:0044237, GO:0044281, GO:0071704	cellular metabolic process, small molecule metabolic process, organic substance metabolic process	30.38	40	B8MX82, B8N5U4, B8NR57, B8MYY3, B8NST7, B8NHX9, B8NEJ0, B8N382, B8N2Y6, B8N4L8, B8NWM6, B8NIV0, B8NAT6, B8N4D3, B8NHZ6, B8N8H7, B8ND35, B8NQ08, B8NBA7, B8N7N1, B8N718, B8NHC9, B8NJM4, B8NBA2, B8MVX4, B8N997, B8NBC7, B8ND04, B8N3A9, B8NR80, B8NI04, B8NWL6, B8NSH5, B8NHY3, B8NFW6, B8NCU8, B8N6W9, B8N9W8, B8NMD1, B8NUP8
4	GO:0044249	cellular biosynthetic process	Biological Process	GO:0044237, GO:0009058	cellular metabolic process, biosynthetic process	36.19	77	B8N1S5, B8N2M0, B8MYY3, B8N886, B8N9S0, B8NHX9, B8NKR0, B8NEJ0, B8NPX4, B8NMV8, B8N4Y3, B8N4L8, B8NNC5, B8N4D3, B8NIV0, B8NRG7, B8NLC9, B8NBT7, B8NBT6, B8N8H7, B8NME0, B8N1F1, B8NQI7, B8N4V3, B8NGG0, B8N4V5, B8MWV0, B8N5T3, B8ND05, B8NL86, B8NTY1, B8MZ27, B8NRH9, B8N3G7, B8N7G3, B8N7G2, B8NHY3, B8MY87, B8NNH5, B8N9W8, B8NBJ8, B8N1Q3, B8MZ80, B8N3U4, B8MW63, B8NQ36, B8NRR4, B8NR57, B8N3M1, B8MZ84,…
4	GO:0046483	heterocycle metabolic process	Biological Process	GO:0044237	cellular metabolic process	16.48	74	B8N2M0, B8MYU1, B8N886, B8N9S0, B8NKR0, B8NHX9, B8NCN3, B8NEJ0, B8N2Y6, B8N4Y3, B8NQZ7, B8NIV0, B8NQE7, B8NRG7, B8NA17, B8N3N3, B8NME0, B8N8T8, B8N1F1, B8N9J0, B8NQI7, B8N4V3, B8NGG0, B8N8Z5, B8N4V5, B8MWV0, B8N8Z6, B8N5T3, B8NR80, B8NL86, B8NTY1, B8NH07, B8MZ27, B8NRH9, B8NHY3, B8NE68, B8MY87, B8NBJ8, B8N1Q3, B8NPV9, B8MZ80, B8N3U4, B8MW63, B8NRR4, B8MZ84, B8N3M1, B8NJ54, B8NVA8, B8NBN8, B8NHZ6,…
4	GO:1901360	organic cyclic compound metabolic process	Biological Process	GO:0071704	organic substance metabolic process	19.8	80	B8NWZ3, B8N2M0, B8MYU1, B8N886, B8N9S0, B8NKR0, B8NHX9, B8NCN3, B8NEJ0, B8N2Y6, B8N4Y3, B8NQZ7, B8N4L8, B8NIV0, B8NQE7, B8NRG7, B8N8H7, B8NA17, B8N3N3, B8NME0, B8N7N1, B8N8T8, B8N1F1, B8N9J0, B8NQI7, B8N4V3, B8NGG0, B8N8Z5, B8N4V5, B8MWV0, B8N8Z6, B8N5T3, B8NR80, B8NL86, B8NTY1, B8NH07, B8MZ27, B8NRH9, B8NHY3, B8NE68, B8MY87, B8NBJ8, B8N1Q3, B8NPV9, B8MZ80, B8N3U4, B8MW63, B8NRR4, B8N5U4, B8MZ84,…
4	GO:0019538	protein metabolic process	Biological Process	GO:1901564, GO:0044238, GO:0043170	organonitrogen compound metabolic process, primary metabolic process, macromolecule metabolic process	36.89	70	B8N1S5, B8N565, B8NQR5, B8NMZ6, B8NKR0, B8N9B6, B8NMV8, B8NAJ8, B8NNC5, B8NLC9, B8NC58, B8NJC1, B8NWI1, B8N718, B8NCG4, B8N970, B8N0V8, B8N299, B8N973, B8NPM2, B8N975, B8ND05, B8NBM3, B8MZ27, B8N3G7, B8N7G3, B8N7G2, B8N4A2, B8MWE1, B8NHU3, B8NNH5, B8NYN2, B8MXS6, B8MZ80, B8NSP2, B8MW63, B8NQ36, B8N106, B8N743, B8NM71, B8NV46, B8N417, B8NC70, B8NAI8, B8NR64, B8NEE0, B8NSU5, B8NEI6, B8NTS4, B8N4P0,…
4	GO:1901576	organic substance biosynthetic process	Biological Process	GO:0009058, GO:0071704	biosynthetic process, organic substance metabolic process	45.15	83	B8NWZ3, B8N1S5, B8MZ60, B8N2M0, B8MYY3, B8N886, B8N9S0, B8NHX9, B8NKR0, B8NEJ0, B8NPX4, B8NMV8, B8N4Y3, B8N4L8, B8NNC5, B8N4D3, B8NIV0, B8NRG7, B8NLC9, B8NBT7, B8NBT6, B8N8H7, B8NME0, B8N1F1, B8NQI7, B8N4V3, B8NGG0, B8N4V5, B8MWV0, B8N5T3, B8ND05, B8NL86, B8NTY1, B8MZ27, B8NRH9, B8N3G7, B8N7G3, B8N7G2, B8NHY3, B8MY87, B8NNH5, B8N9W8, B8NBJ8, B8N1Q3, B8MZ80, B8N3U4, B8MW63, B8NQ36, B8NRR4, B8NR57,…
4	GO:0006810	transport	Biological Process	GO:0051234	establishment of localization	31.57	49	B8NP78, B8NIJ4, B8N6U2, B8NFD0, B8MYY5, B8NDP8, B8NYI3, B8N4D3, B8N7N1, B8MWV0, B8NIG3, B8N213, B8NQS6, B8NUS4, B8NJQ0, B8NF02, B8NLQ2, B8MZ27, B8NG20, B8MWE1, B8NQF9, B8NG22, B8NE68, B8MY87, B8MY45, B8N0E4, B8NBJ8, B8N1Q3, B8N106, B8NLZ9, B8NGP4, B8MYF6, B8NX49, B8MZ34, B8NGE1, B8NW84, B8NEI6, B8NTS4, B8NM08, B8NGE2, B8NTS5, B8NSM0, B8MX52, B8N270, B8NWY0, B8NPB4, B8NC45, B8NF67, B8MYS7
4	GO:1901575	organic substance catabolic process	Biological Process	GO:0009056, GO:0071704	catabolic process, organic substance metabolic process	36.1	51	B8NP78, B8N886, B8N2Q5, B8NRX2, B8N2Y6, B8NEV2, B8NWM6, B8NIV0, B8N1B3, B8ND35, B8N3N3, B8NME0, B8NJC1, B8N7N1, B8NU09, B8NJM4, B8NBA2, B8N970, B8N0V8, B8N6V7, B8NR80, B8NL86, B8N295, B8N8I5, B8N7S7, B8MW63, B8NX52, B8NT56, B8N5U4, B8N0S9, B8N743, B8NJ54, B8NMX3, B8N382, B8NEP7, B8NAT6, B8NIX4, B8NM71, B8NJZ7, B8NBA7, B8NNE3, B8MXV3, B8NE04, B8NNW4, B8N195, B8N151, B8NFW6, B8NF67, B8NCU8, B8MZ41,…
5	GO:0019438	aromatic compound biosynthetic process	Biological Process	GO:0006725, GO:0044249	cellular aromatic compound metabolic process, cellular biosynthetic process	14.52	37	B8NBJ8, B8N1Q3, B8MZ80, B8N3U4, B8MW63, B8N3M1, B8MZ84, B8N886, B8N9S0, B8NKR0, B8NN93, B8NEJ0, B8NVA8, B8NBN8, B8N4Y3, B8N4L8, B8NIV0, B8NRG7, B8N8H7, B8NME0, B8NZ03, B8N1F1, B8MZ34, B8NQI7, B8NGE1, B8N4V5, B8NW84, B8MWV0, B8N5T3, B8NGE2, B8NL86, B8NTY1, B8NRH9, B8MY87, B8MZ44, B8N7M2, B8NW38
5	GO:0044267	cellular protein metabolic process	Biological Process	GO:0019538, GO:0044260	protein metabolic process, cellular macromolecule metabolic process	19.11	38	B8MZ80, B8N1S5, B8NSP2, B8N565, B8NQ36, B8N743, B8NMZ6, B8NKR0, B8N9B6, B8NMV8, B8NNC5, B8NLC9, B8NV46, B8N417, B8NAI8, B8NSU5, B8N970, B8N0V8, B8N299, B8NTS4, B8ND05, B8NE04, B8N2X0, B8NM00, B8MWC8, B8MZ27, B8NSH5, B8N3G7, B8N7G3, B8N7G2, B8NPB4, B8MWE1, B8NNH5, B8NQH1, B8NZ14, B8MXS6, B8N7M2, B8N7M4
5	GO:0006796	phosphate-containing compound metabolic process	Biological Process	GO:0006793	phosphorus metabolic process	34.9	48	B8NRP0, B8N565, B8N9S0, B8NMZ6, B8NEJ0, B8N9B6, B8NIN1, B8N2Y6, B8NNC5, B8NIV0, B8NSA5, B8NME0, B8N7N1, B8MZ54, B8MYA2, B8NL86, B8MZ27, B8NRH9, B8MWE1, B8MY87, B8N8U9, B8NBJ8, B8N1Q3, B8MZ80, B8NSP2, B8NEP7, B8NYG0, B8NBA7, B8NVI0, B8MZ34, B8N2F2, B8NQ44, B8NAI8, B8NGE1, B8NSU5, B8NP68, B8NGE2, B8NNW4, B8N9A5, B8MWC8, B8N9Q8, B8NPB4, B8NFW6, B8N747, B8NQH1, B8NZ14, B8N7M2, B8N7M4
5	GO:0006508	proteolysis	Biological Process	GO:0019538	protein metabolic process	38.69	37	B8MW63, B8NQR5, B8N106, B8NAJ8, B8NM71, B8NC58, B8NJC1, B8NC70, B8NWI1, B8N718, B8NCG4, B8NR64, B8NEE0, B8N0V8, B8N970, B8NEI6, B8N973, B8NPM2, B8N4P0, B8N975, B8NLK5, B8NE04, B8NBM3, B8N270, B8MXA2, B8N3A1, B8N8K5, B8N4A2, B8NHU3, B8NUL2, B8MZU5, B8NKD4, B8NJB2, B8NYN2, B8MXS6, B8MZU8, B8N7M4
5	GO:0043436	oxoacid metabolic process	Biological Process	GO:0006082	organic acid metabolic process	39.77	38	B8MX82, B8N5U4, B8NR57, B8MYY3, B8NST7, B8NHX9, B8NEJ0, B8N382, B8N2Y6, B8N4L8, B8NWM6, B8NIV0, B8NAT6, B8N4D3, B8NHZ6, B8N8H7, B8ND35, B8NBA7, B8N7N1, B8N718, B8NHC9, B8NJM4, B8NBA2, B8MVX4, B8N997, B8NBC7, B8ND04, B8N3A9, B8NR80, B8NI04, B8NWL6, B8NSH5, B8NHY3, B8NFW6, B8NCU8, B8N6W9, B8NMD1, B8NUP8
5	GO:1901362	organic cyclic compound biosynthetic process	Biological Process	GO:1901576, GO:1901360	organic substance biosynthetic process, organic cyclic compound metabolic process	17.1	47	B8NBJ8, B8NWZ3, B8N1Q3, B8MZ80, B8N3U4, B8MW63, B8N2M0, B8N3M1, B8MZ84, B8N886, B8N9S0, B8NHX9, B8NKR0, B8NN93, B8NEJ0, B8NVA8, B8NBN8, B8N4Y3, B8N4L8, B8NIV0, B8NRG7, B8NHZ6, B8N8H7, B8NME0, B8NZ03, B8N1F1, B8MZ34, B8NQI7, B8N4V3, B8NGE1, B8N4V5, B8NW84, B8MWV0, B8N5T3, B8NGE2, B8N997, B8NL86, B8NI04, B8NTY1, B8MZ27, B8N9Q8, B8NRH9, B8NHY3, B8MY87, B8MZ44, B8N7M2, B8NW38
5	GO:0090304	nucleic acid metabolic process	Biological Process	GO:0006139, GO:0043170	nucleobase-containing compound metabolic process, macromolecule metabolic process	20.14	40	B8NPV9, B8MZ80, B8N3U4, B8MW63, B8NRR4, B8N3M1, B8MZ84, B8N886, B8MYU1, B8NKR0, B8NJ54, B8NCN3, B8NVA8, B8NBN8, B8N4Y3, B8NQZ7, B8NQE7, B8NA17, B8N3N3, B8NZ03, B8N8T8, B8N9J0, B8NGG0, B8N8Z5, B8NW84, B8MWV0, B8N5T3, B8N8Z6, B8NE04, B8N2X0, B8NTY1, B8NH07, B8NNF8, B8NSH5, B8N3A1, B8N3A3, B8ND24, B8MZ44, B8MZ00, B8NW38
5	GO:1901566	organonitrogen compound biosynthetic process	Biological Process	GO:1901576, GO:1901564	organic substance biosynthetic process, organonitrogen compound metabolic process	24.7	41	B8NBJ8, B8N1Q3, B8N1S5, B8N2M0, B8NQ36, B8N9S0, B8NEJ0, B8NMV8, B8N4L8, B8NNC5, B8NIV0, B8NAT6, B8N4D3, B8NRG7, B8NYG0, B8NLC9, B8N8H7, B8NV46, B8N417, B8N1F1, B8MZ34, B8NQI7, B8N4V3, B8NGE1, B8NGE2, B8N997, B8ND05, B8N3A9, B8N2X0, B8MWC8, B8MZ27, B8NSH5, B8NRH9, B8N3G7, B8N7G3, B8N7G2, B8MY87, B8NNH5, B8N9W8, B8NUP8, B8N7M2
5	GO:0034645	cellular macromolecule biosynthetic process	Biological Process	GO:0009059, GO:0044249, GO:0044260	macromolecule biosynthetic process, cellular biosynthetic process, cellular macromolecule metabolic process	31.63	37	B8MZ80, B8N1S5, B8N3U4, B8MW63, B8NRR4, B8NQ36, B8N3M1, B8MZ84, B8N886, B8NKR0, B8NVA8, B8NBN8, B8NPX4, B8NMV8, B8N4Y3, B8NNC5, B8NLC9, B8NV46, B8N417, B8NZ03, B8NGG0, B8NW84, B8MWV0, B8N5T3, B8ND05, B8N2X0, B8MWC8, B8NTY1, B8NSH5, B8N3G7, B8N7G3, B8N7G2, B8N3A3, B8ND24, B8NNH5, B8MZ44, B8NW38
5	GO:0018130	heterocycle biosynthetic process	Biological Process	GO:0044249, GO:0046483	cellular biosynthetic process, heterocycle metabolic process	14.46	42	B8NBJ8, B8N1Q3, B8MZ80, B8N3U4, B8MW63, B8N2M0, B8N3M1, B8MZ84, B8N886, B8N9S0, B8NHX9, B8NKR0, B8NEJ0, B8NVA8, B8NBN8, B8N4Y3, B8NIV0, B8NRG7, B8NHZ6, B8NME0, B8NZ03, B8N1F1, B8MZ34, B8NQI7, B8N4V3, B8NGE1, B8N4V5, B8NW84, B8MWV0, B8N5T3, B8NGE2, B8N997, B8NL86, B8NI04, B8NTY1, B8MZ27, B8NRH9, B8NHY3, B8MY87, B8MZ44, B8N7M2, B8NW38
5	GO:0009059	macromolecule biosynthetic process	Biological Process	GO:1901576, GO:0043170	organic substance biosynthetic process, macromolecule metabolic process	19.34	38	B8N1S5, B8MZ80, B8N3U4, B8MW63, B8NRR4, B8NQ36, B8N3M1, B8MZ84, B8N886, B8NKR0, B8NVA8, B8NBN8, B8NPX4, B8NMV8, B8N4Y3, B8NNC5, B8NYG0, B8NLC9, B8NV46, B8N417, B8NZ03, B8NGG0, B8NW84, B8MWV0, B8N5T3, B8ND05, B8N2X0, B8MWC8, B8NTY1, B8NSH5, B8N3G7, B8N7G3, B8N7G2, B8N3A3, B8ND24, B8MZ44, B8NNH5, B8NW38
5	GO:0044271	cellular nitrogen compound biosynthetic process	Biological Process	GO:0034641, GO:0044249	cellular nitrogen compound metabolic process, cellular biosynthetic process	15.25	47	B8NBJ8, B8N1Q3, B8MZ80, B8N3U4, B8MW63, B8N2M0, B8NQ36, B8N3M1, B8MZ84, B8N886, B8N9S0, B8NKR0, B8NEJ0, B8NVA8, B8NBN8, B8NMV8, B8N4Y3, B8NIV0, B8N4D3, B8NRG7, B8NME0, B8NV46, B8NZ03, B8N1F1, B8MZ34, B8NQI7, B8N4V3, B8NGE1, B8N4V5, B8NW84, B8MWV0, B8N5T3, B8NGE2, B8ND05, B8NL86, B8N2X0, B8NTY1, B8NSH5, B8NRH9, B8N3G7, B8N7G3, B8N7G2, B8MY87, B8MZ44, B8NNH5, B8N7M2, B8NW38
6	GO:0019752	carboxylic acid metabolic process	Biological Process	GO:0043436	oxoacid metabolic process	66.29	38	B8MX82, B8N5U4, B8NR57, B8MYY3, B8NST7, B8NHX9, B8NEJ0, B8N382, B8N2Y6, B8N4L8, B8NWM6, B8NIV0, B8NAT6, B8N4D3, B8NHZ6, B8N8H7, B8ND35, B8NBA7, B8N7N1, B8N718, B8NHC9, B8NJM4, B8NBA2, B8MVX4, B8N997, B8NBC7, B8ND04, B8N3A9, B8NR80, B8NI04, B8NWL6, B8NSH5, B8NHY3, B8NFW6, B8NCU8, B8N6W9, B8NMD1, B8NUP8
Cellular Component
Level	GO ID	GO Name	GO Type	Parents (ACC)	Parents (Name)	Nodescore	#Seqs	Sequence Names
1	GO:0005575	cellular_component	Cellular Component			296.8	228	B8NWZ3, B8N203, B8N2Q5, B8NKR0, B8NMV8, B8N4D3, B8NLC9, B8NG94, B8ND35, B8NT27, B8NME0, B8NS20, B8NDE4, B8NPM2, B8N213, B8N0N5, B8NJQ0, B8MZ27, B8N327, B8NNH5, B8NMF3, B8NKB6, B8NL18, B8MVY5, B8NFF6, B8NCP5, B8NBN8, B8MWJ5, B8N4R6, B8NQK5, B8N417, B8NW84, B8NSQ0, B8NDC4, B8NTS4, B8NDC6, B8NTS5, B8NDC5, B8NUD8, B8NNW4, B8N790, B8NWY0, B8NF60, B8NNF8, B8N3A1, B8NF67, B8NWH8, B8ND24, B8NMD1, B8NMD3,…
2	GO:0110165	cellular anatomical entity	Cellular Component	GO:0005575	cellular_component	483.18	223	B8NWZ3, B8N2Q5, B8NKR0, B8NMV8, B8N4D3, B8NLC9, B8NG94, B8ND35, B8NT27, B8NME0, B8NS20, B8NDE4, B8NPM2, B8N213, B8N0N5, B8NJQ0, B8MZ27, B8N327, B8NNH5, B8NMF3, B8NKB6, B8NL18, B8MVY5, B8NFF6, B8NCP5, B8NBN8, B8MWJ5, B8N4R6, B8NQK5, B8N417, B8NW84, B8NSQ0, B8NTS4, B8NDC4, B8NDC6, B8NTS5, B8NDC5, B8NUD8, B8NNW4, B8NWY0, B8N790, B8NF60, B8NNF8, B8N3A1, B8NF67, B8NWH8, B8ND24, B8NMD3, B8NP78, B8NWV0,…
2	GO:0032991	protein-containing complex	Cellular Component	GO:0005575	cellular_component	18.51	39	B8NBJ8, B8N6U2, B8N1Q3, B8MX82, B8N2M0, B8N203, B8MYU1, B8N9S0, B8N0S9, B8NVA8, B8N1W2, B8NBN8, B8NPX4, B8NWM6, B8NAT6, B8ND35, B8MZ34, B8N8T8, B8NJM4, B8NGG0, B8NGE1, B8NSU5, B8NEI6, B8NM08, B8NGE2, B8NW22, B8ND05, B8NE04, B8N2X0, B8MWC8, B8NH07, B8MZ27, B8NPB4, B8ND24, B8MY87, B8N2K2, B8MY45, B8NMD1, B8MXS6
3	GO:0005622	intracellular anatomical structure	Cellular Component	GO:0110165	cellular anatomical entity	126.53	97	B8NKR0, B8NG14, B8N1W2, B8NRX2, B8NMV8, B8N2Y6, B8NQE7, B8NRG7, B8NG94, B8ND35, B8NME0, B8N8T8, B8MX58, B8NR86, B8MWV0, B8NIG3, B8NXU1, B8NF02, B8NSJ8, B8MY87, B8NNH5, B8NKB6, B8MZ80, B8MVY5, B8MZ84, B8N0S9, B8N382, B8NBN8, B8NAT6, B8NJV3, B8NQK5, B8N417, B8N2F2, B8NW84, B8NTS4, B8NDC4, B8NDC6, B8NTS5, B8NDC5, B8NUD8, B8NNW4, B8N2X0, B8MWC8, B8NNF8, B8NSH5, B8NPB4, B8ND24, B8N6U2, B8N003, B8N1S5,…
3	GO:0031224	intrinsic component of membrane	Cellular Component	GO:0016020, GO:0110165	membrane, cellular anatomical entity	71.67	115	B8NNP3, B8NWZ3, B8NAF9, B8MYY3, B8MYY5, B8NSZ0, B8MXF8, B8NXC8, B8NRX2, B8N4D3, B8NLC9, B8NT27, B8NS20, B8NDE4, B8MWV0, B8N213, B8NXU1, B8N0N5, B8NJQ0, B8NF02, B8MZ27, B8MZK5, B8NG20, B8MWE1, B8NG22, B8N327, B8N7S7, B8MY89, B8NNH5, B8NMF3, B8N0E4, B8NL18, B8MZ80, B8NBF6, B8NFF6, B8NCP5, B8NGP4, B8MYF6, B8N3Y3, B8N4R6, B8NW84, B8NSQ0, B8NP29, B8N270, B8MWC8, B8NWY0, B8NF60, B8N3A1, B8NF67, B8NWH8,…
3	GO:0043226	organelle	Cellular Component	GO:0110165	cellular anatomical entity	28.98	79	B8N003, B8N1S5, B8NIJ4, B8N6U2, B8MYU1, B8N886, B8N9S0, B8NKR0, B8NG14, B8N1W2, B8NPX4, B8NRX2, B8NDP8, B8NMV8, B8N2D3, B8NNC5, B8NRG7, B8N1B3, B8NBT7, B8NBT6, B8NIA0, B8N1J3, B8N8T8, B8MX58, B8NQI7, B8NJM4, B8NR86, B8NGG0, B8MWV0, B8NIG3, B8N5T3, B8NXU1, B8ND05, B8NF02, B8NLQ2, B8NH07, B8NSJ8, B8N3G7, B8NNH5, B8MXS6, B8NKB6, B8NBJ8, B8N1Q3, B8MZ80, B8MVY5, B8NPV9, B8MX82, B8NRR4, B8MZ84, B8N0S9,…
3	GO:0005737	cytoplasm	Cellular Component	GO:0005622, GO:0110165	intracellular anatomical structure, cellular anatomical entity	97.68	61	B8N1S5, B8NIJ4, B8N6U2, B8NRX2, B8N2Y6, B8NNC5, B8NWM6, B8NQE7, B8NRG7, B8NG94, B8NBT7, B8NBT6, B8ND35, B8NIA0, B8NME0, B8N1J3, B8MX58, B8NQI7, B8NJM4, B8NIG3, B8NXU1, B8ND05, B8NF02, B8NLQ2, B8NSJ8, B8N7G0, B8N7G3, B8NHY3, B8N7G2, B8MXS6, B8NBJ8, B8MVY5, B8N1Q3, B8MX82, B8N382, B8NAT6, B8NBA7, B8N417, B8MZ34, B8N2F2, B8NGE1, B8NEI6, B8NTS4, B8NDC4, B8NM08, B8NGE2, B8NDC6, B8NDC5, B8NTS5, B8NUD8,…
3	GO:0016020	membrane	Cellular Component	GO:0110165	cellular anatomical entity	185.77	129	B8NNP3, B8NWZ3, B8NAF9, B8MYY3, B8MYY5, B8NSZ0, B8MXF8, B8NXC8, B8NRX2, B8N4D3, B8NLC9, B8NT27, B8NS20, B8NDE4, B8MWV0, B8NIG3, B8N213, B8NXU1, B8N0N5, B8NJQ0, B8NF02, B8MZ27, B8MZK5, B8NG20, B8MWE1, B8NQF9, B8NG22, B8MY87, B8N327, B8MY89, B8NNH5, B8N7S7, B8NMF3, B8N0E4, B8NL18, B8MZ80, B8NBF6, B8NFF6, B8NCP5, B8NGP4, B8MYF6, B8N3Y3, B8N4R6, B8N417, B8NW84, B8NSQ0, B8NP29, B8NTS5, B8N270, B8MWC8,…
3	GO:0005576	extracellular region	Cellular Component	GO:0110165	cellular anatomical entity	35.2	34	B8NP78, B8NTV2, B8NFD0, B8NT56, B8N106, B8N886, B8N2Q5, B8N0S9, B8NCN4, B8NRX2, B8N482, B8MWJ5, B8NIX4, B8NJZ7, B8NC58, B8NLE2, B8N718, B8NCG4, B8NAI8, B8N970, B8N4P0, B8N6V7, B8MXV3, B8NBM3, B8N270, B8N151, B8N195, B8NTJ8, B8NAS6, B8NF67, B8MZ41, B8MZU5, B8NJB2, B8NMD3
4	GO:0043232	intracellular non-membrane-bounded organelle	Cellular Component	GO:0043229, GO:0043228, GO:0005622	intracellular organelle, non-membrane-bounded organelle, intracellular anatomical structure	19.28	26	B8NPV9, B8N6U2, B8NRR4, B8N9S0, B8N0S9, B8NKR0, B8NG14, B8NVA8, B8N1W2, B8NDP8, B8NPX4, B8NMV8, B8NAT6, B8N1B3, B8NQK5, B8N8T8, B8MX58, B8NGG0, B8ND05, B8NE04, B8N9Q8, B8N3G7, B8ND24, B8N2K2, B8NNH5, B8NKB6
4	GO:0043228	non-membrane-bounded organelle	Cellular Component	GO:0043226	organelle	11.57	26	B8NPV9, B8N6U2, B8NRR4, B8N9S0, B8N0S9, B8NKR0, B8NG14, B8NVA8, B8N1W2, B8NDP8, B8NPX4, B8NMV8, B8NAT6, B8N1B3, B8NQK5, B8N8T8, B8MX58, B8NGG0, B8ND05, B8NE04, B8N9Q8, B8N3G7, B8ND24, B8N2K2, B8NNH5, B8NKB6
4	GO:0016021	integral component of membrane	Cellular Component	GO:0031224	intrinsic component of membrane	113.25	112	B8NWZ3, B8NAF9, B8MYY3, B8MYY5, B8NSZ0, B8MXF8, B8NXC8, B8NRX2, B8N4D3, B8NLC9, B8NT27, B8NS20, B8NDE4, B8MWV0, B8N213, B8NXU1, B8N0N5, B8NJQ0, B8NF02, B8MZ27, B8MZK5, B8NG20, B8MWE1, B8NG22, B8N327, B8MY89, B8NNH5, B8NMF3, B8N0E4, B8NL18, B8MZ80, B8NBF6, B8NFF6, B8NCP5, B8NGP4, B8MYF6, B8N3Y3, B8N4R6, B8NW84, B8NSQ0, B8NP29, B8N270, B8MWC8, B8NWY0, B8NF60, B8N3A1, B8NF67, B8NWH8, B8NP78, B8NWV0,…
4	GO:0043229	intracellular organelle	Cellular Component	GO:0005622	intracellular anatomical structure	119.32	77	B8N003, B8N1S5, B8NIJ4, B8N6U2, B8MYU1, B8N886, B8N9S0, B8NKR0, B8NG14, B8N1W2, B8NPX4, B8NRX2, B8NDP8, B8NMV8, B8N2D3, B8NNC5, B8NRG7, B8N1B3, B8NBT7, B8NBT6, B8NIA0, B8N1J3, B8N8T8, B8MX58, B8NQI7, B8NJM4, B8NR86, B8NGG0, B8MWV0, B8NIG3, B8N5T3, B8NXU1, B8ND05, B8NF02, B8NLQ2, B8NH07, B8NSJ8, B8N3G7, B8NNH5, B8MXS6, B8NKB6, B8NBJ8, B8N1Q3, B8MZ80, B8MVY5, B8NPV9, B8MX82, B8NRR4, B8MZ84, B8N0S9,…
4	GO:0043227	membrane-bounded organelle	Cellular Component	GO:0043226	organelle	33.83	68	B8N1S5, B8NIJ4, B8N6U2, B8N003, B8MYU1, B8N9S0, B8N886, B8NKR0, B8NPX4, B8N1W2, B8NRX2, B8NDP8, B8N2D3, B8NNC5, B8NRG7, B8NBT7, B8NBT6, B8NIA0, B8N1J3, B8MX58, B8N8T8, B8NQI7, B8NJM4, B8NGG0, B8NR86, B8MWV0, B8NIG3, B8N5T3, B8NXU1, B8NF02, B8NLQ2, B8NH07, B8NSJ8, B8MXS6, B8NBJ8, B8MVY5, B8NPV9, B8N1Q3, B8MZ80, B8MX82, B8NRR4, B8MZ84, B8N382, B8NVA8, B8NBN8, B8NAT6, B8NJV3, B8NBA7, B8N417, B8NZ03,…
5	GO:0043231	intracellular membrane-bounded organelle	Cellular Component	GO:0043229, GO:0043227	intracellular organelle, membrane-bounded organelle	48.59	64	B8N1S5, B8NIJ4, B8N003, B8MYU1, B8N9S0, B8N886, B8NKR0, B8NPX4, B8N1W2, B8NRX2, B8NDP8, B8N2D3, B8NNC5, B8NRG7, B8NBT7, B8NBT6, B8N1J3, B8MX58, B8N8T8, B8NQI7, B8NJM4, B8NGG0, B8NR86, B8MWV0, B8NIG3, B8N5T3, B8NXU1, B8NF02, B8NLQ2, B8NH07, B8NSJ8, B8MXS6, B8NBJ8, B8MVY5, B8NPV9, B8N1Q3, B8MZ80, B8MX82, B8NRR4, B8MZ84, B8N382, B8NVA8, B8NBN8, B8NAT6, B8NJV3, B8NBA7, B8NZ03, B8MZ34, B8NW84, B8NTS4,…
6	GO:0005634	nucleus	Cellular Component	GO:0043231	intracellular membrane-bounded organelle	37.75	33	B8NPV9, B8N003, B8MZ80, B8NRR4, B8MZ84, B8N9S0, B8MYU1, B8N886, B8NKR0, B8NVA8, B8NBN8, B8NDP8, B8NPX4, B8N1W2, B8N2D3, B8NJV3, B8N1J3, B8NZ03, B8N8T8, B8NGG0, B8NR86, B8NW84, B8MWV0, B8N5T3, B8NTS5, B8NE04, B8NNW4, B8N2X0, B8N5A9, B8NH07, B8NNF8, B8ND24, B8MZ44
Molecular Function
Level	GO ID	GO Name	GO Type	Parents (ACC)	Parents (Name)	Nodescore	#Seqs	Sequence Names
1	GO:0003674	molecular_function	Molecular Function			595.77	459	B8NWZ3, B8NRP0, B8N565, B8NSR3, B8N2Q5, B8NGZ4, B8NEV2, B8NG94, B8NLC9, B8ND35, B8NAN3, B8NME0, B8N4V3, B8NUW3, B8N4V5, B8NPM2, B8N213, B8NUW6, B8N0N5, B8MYA2, B8N4V1, B8NE65, B8NE68, B8NS16, B8NNH5, B8NLD2, B8NKB6, B8N7Y2, B8MVY5, B8NU30, B8NSP2, B8NSP1, B8N5U4, B8NE37, B8NCP5, B8NBN8, B8NE30, B8NHZ6, B8NRM4, B8NV46, B8NQK5, B8N417, B8NNE1, B8NU27, B8NNE3, B8NH90, B8NW84, B8NSQ0, B8N794, B8MVZ8,…
2	GO:0005488	binding	Molecular Function	GO:0003674	molecular_function	164.43	230	B8NWZ3, B8N565, B8NFH8, B8NGJ9, B8NKR0, B8NEV2, B8NGZ4, B8N4D3, B8NG94, B8NVG3, B8NSA5, B8ND35, B8NBA0, B8NUW3, B8NDE4, B8N4V5, B8NPM2, B8N0N5, B8NTD8, B8NFI2, B8N4V1, B8MZ27, B8NE65, B8N4E5, B8NLD2, B8NKB6, B8MWM4, B8NU30, B8NSP2, B8NIL1, B8MWJ5, B8NE30, B8NV46, B8NQK5, B8NNE1, B8NU27, B8N417, B8NW84, B8NSQ0, B8NDC4, B8MVZ8, B8NTS4, B8NDC6, B8NTS5, B8NDC5, B8NUD8, B8NNW4, B8N3A9, B8NIM1, B8NKQ5,…
2	GO:0003824	catalytic activity	Molecular Function	GO:0003674	molecular_function	781.89	376	B8NWZ3, B8NRP0, B8N565, B8NSR3, B8N2Q5, B8NFH8, B8NGJ9, B8NKR0, B8NIN1, B8NGZ4, B8NEV2, B8N9N8, B8N4D3, B8NLC9, B8NVG3, B8N6H6, B8NSA5, B8ND35, B8NAN3, B8NME0, B8NWI1, B8N4V3, B8NUW3, B8N4V5, B8NBA2, B8NPM2, B8NUW6, B8N0N5, B8NTD8, B8MYA2, B8NFI2, B8N4V1, B8MZ27, B8N3C3, B8NNY0, B8NE65, B8N4E5, B8N7K8, B8NE68, B8NS16, B8NLD2, B8NYN2, B8MWM4, B8N7Y2, B8MVY5, B8NU30, B8NSP2, B8N5U4, B8NSP1, B8NFF6,…
3	GO:0016787	hydrolase activity	Molecular Function	GO:0003824	catalytic activity	301.62	169	B8NWZ3, B8NSR3, B8N2Q5, B8NRX2, B8NEV2, B8NIV0, B8MYH1, B8N5N1, B8N8T8, B8NWI1, B8N718, B8N4V3, B8N4V5, B8N970, B8NPM2, B8NIG3, B8N973, B8NUW6, B8N0N5, B8N975, B8MYA2, B8N050, B8NR80, B8N295, B8MWE1, B8NHU3, B8NS16, B8N7S7, B8NLD2, B8NYN2, B8N8U9, B8N7Y2, B8NU30, B8NSP2, B8NSP1, B8MZ84, B8N0S9, B8NE37, B8NJ54, B8NCP5, B8NCH3, B8MWJ5, B8NHZ6, B8MW14, B8N417, B8N5L1, B8N1D0, B8NC70, B8NNE3, B8N1D2,…
3	GO:0016491	oxidoreductase activity	Molecular Function	GO:0003824	catalytic activity	148.28	101	B8NWZ3, B8NFH8, B8NGJ9, B8NXC8, B8N2Y6, B8NGZ4, B8N9N8, B8N4D3, B8NI53, B8ND35, B8NAN3, B8MW33, B8NY48, B8MX58, B8NY47, B8NUW3, B8MWV0, B8NTD8, B8N291, B8NFI2, B8N4V1, B8NQF5, B8NNY0, B8NE65, B8N4E5, B8NDM0, B8NHU3, B8N6Q6, B8MWM4, B8N5U4, B8N268, B8NR57, B8N7Q0, B8N9L3, B8NAT6, B8NE30, B8NNE1, B8NU27, B8NEE0, B8N794, B8MVZ8, B8NDC4, B8NDC6, B8NDC5, B8MX52, B8NUD8, B8NI44, B8NI43, B8NCQ6, B8N3A9,…
3	GO:0097159	organic cyclic compound binding	Molecular Function	GO:0005488	binding	84.87	116	B8NWZ3, B8N565, B8NFH8, B8NGJ9, B8NXC8, B8N2Y6, B8NEV2, B8N4D3, B8NRG7, B8ND35, B8MX58, B8N8T8, B8NHC9, B8NUW3, B8MWV0, B8NTD8, B8NF02, B8NFI2, B8N4V1, B8NSJ8, B8NG20, B8MWM4, B8MZ80, B8NQ36, B8MZ84, B8N7Q0, B8NJ54, B8MYF6, B8N382, B8NAT6, B8NV46, B8NU27, B8NNE1, B8MX37, B8N2F2, B8NW84, B8NSQ0, B8N156, B8NDC4, B8NDC6, B8NDC5, B8NI43, B8NNW4, B8N2X0, B8NLS6, B8N790, B8NSH5, B8N3A1, B8N3A3, B8ND24,…
3	GO:0016740	transferase activity	Molecular Function	GO:0003824	catalytic activity	155.42	94	B8NWV0, B8NNP3, B8N1S5, B8N8Y4, B8NRP0, B8N2M0, B8N1S7, B8NHD1, B8N565, B8MYY3, B8N9S0, B8NMZ6, B8NKR0, B8NI54, B8N7B5, B8N9B6, B8NIN1, B8NU93, B8NEZ6, B8N9N8, B8NQE7, B8NRG7, B8NLC9, B8NBT7, B8NBT6, B8NSA5, B8N8H7, B8NXG5, B8NJC1, B8NNC0, B8NJC4, B8MZ54, B8NE90, B8NHC9, B8N718, B8N299, B8N0V8, B8N497, B8N656, B8MYA2, B8N491, B8N3C3, B8NRH9, B8N7G3, B8N7G2, B8NNY0, B8N4A2, B8N7K8, B8MVW8, B8MVY5,…
3	GO:0043167	ion binding	Molecular Function	GO:0005488	binding	59.23	136	B8NWZ3, B8N565, B8NFH8, B8NGJ9, B8NXC8, B8NEV2, B8NGZ4, B8NQE7, B8N4D3, B8NRG7, B8MX58, B8N8T8, B8NHC9, B8NBA0, B8NUW3, B8NDE4, B8N4V5, B8N0V8, B8MWV0, B8NPM2, B8NF02, B8NTD8, B8N291, B8MZ27, B8NG20, B8MWE1, B8NE65, B8N4E5, B8NDM0, B8MWM4, B8MZ80, B8N268, B8MZ84, B8N0S9, B8N7Q0, B8NJ54, B8MYF6, B8NAT6, B8NE30, B8NNE1, B8N417, B8NU27, B8MX37, B8N2F2, B8NW84, B8NSQ0, B8NTS4, B8NDC4, B8MVZ8, B8NDC6,…
3	GO:1901363	heterocyclic compound binding	Molecular Function	GO:0005488	binding	84.87	116	B8NWZ3, B8N565, B8NFH8, B8NGJ9, B8NXC8, B8N2Y6, B8NEV2, B8N4D3, B8NRG7, B8ND35, B8MX58, B8N8T8, B8NHC9, B8NUW3, B8MWV0, B8NTD8, B8NF02, B8NFI2, B8N4V1, B8NSJ8, B8NG20, B8MWM4, B8MZ80, B8NQ36, B8MZ84, B8N7Q0, B8NJ54, B8MYF6, B8N382, B8NAT6, B8NV46, B8NU27, B8NNE1, B8MX37, B8N2F2, B8NW84, B8NSQ0, B8N156, B8NDC4, B8NDC6, B8NDC5, B8NI43, B8NNW4, B8N2X0, B8NLS6, B8N790, B8NSH5, B8N3A1, B8N3A3, B8ND24,…
3	GO:0140096	catalytic activity, acting on a protein	Molecular Function	GO:0003824	catalytic activity	48.68	49	B8N565, B8NQR5, B8NMZ6, B8NKR0, B8N9B6, B8NAJ8, B8NC58, B8NJC1, B8NWI1, B8N718, B8NCG4, B8N0V8, B8N970, B8N299, B8N973, B8NPM2, B8N975, B8NBM3, B8N4A2, B8MWE1, B8NHU3, B8NYN2, B8MX82, B8MZ80, B8MW63, B8N106, B8N743, B8NM71, B8NC70, B8NR64, B8NEE0, B8NAI8, B8NEI6, B8N4P0, B8NLK5, B8NE04, B8N270, B8MXA2, B8NM00, B8N3A1, B8N8K5, B8MZU5, B8NUL2, B8NKD4, B8NJB2, B8NZ14, B8N7M2, B8N7M4, B8MZU8
3	GO:0036094	small molecule binding	Molecular Function	GO:0005488	binding	64.54	81	B8NWZ3, B8NFD0, B8N565, B8NFH8, B8NGJ9, B8N9S0, B8N9B6, B8N2Y6, B8NEV2, B8N8P9, B8NWM6, B8NRG7, B8NVG3, B8N8H7, B8NSA5, B8ND35, B8NIA0, B8NW45, B8NSM4, B8MX58, B8NE90, B8N9J0, B8NHC9, B8NUW3, B8MWV0, B8NX84, B8N6V7, B8NTD8, B8NF02, B8NWF9, B8NFI2, B8N4V1, B8NSJ8, B8NG62, B8NHY3, B8NG20, B8MWM4, B8NTV2, B8MZ80, B8NRR4, B8N3U6, B8NR57, B8NST7, B8N7Q0, B8MYF6, B8NFZ4, B8NAT6, B8NYG0, B8NG30, B8NU27,…
4	GO:0043168	anion binding	Molecular Function	GO:0043167	ion binding	38.76	63	B8NWZ3, B8NFD0, B8N565, B8N9S0, B8NFH8, B8NGJ9, B8N9B6, B8NEV2, B8N8P9, B8NRG7, B8N8H7, B8NW45, B8NSM4, B8MX58, B8NE90, B8N9J0, B8NHC9, B8NUW3, B8MWV0, B8NX84, B8NF02, B8NTD8, B8NHY3, B8NG20, B8MWM4, B8NTV2, B8MZ80, B8NRR4, B8N3U6, B8NST7, B8N7Q0, B8MYF6, B8NFZ4, B8NAT6, B8NYG0, B8NG30, B8NNE1, B8MX37, B8N2F2, B8NAI8, B8N3V6, B8NSQ0, B8NDC4, B8NDC6, B8N997, B8NDC5, B8NBC7, B8NXF7, B8NE04, B8NNW4,…
4	GO:1901265	nucleoside phosphate binding	Molecular Function	GO:0097159, GO:1901363	organic cyclic compound binding, heterocyclic compound binding	66.22	62	B8NWZ3, B8NFD0, B8N565, B8N9S0, B8NFH8, B8NGJ9, B8N9B6, B8N2Y6, B8N8P9, B8NWM6, B8ND35, B8NW45, B8NSM4, B8MX58, B8NE90, B8N9J0, B8NUW3, B8MWV0, B8NX84, B8NF02, B8NTD8, B8NWF9, B8NFI2, B8N4V1, B8NSJ8, B8NG62, B8NHY3, B8NG20, B8MWM4, B8NTV2, B8MZ80, B8NRR4, B8N3U6, B8N7Q0, B8MYF6, B8NFZ4, B8NAT6, B8NG30, B8NU27, B8NNE1, B8N2F2, B8NAI8, B8N3V6, B8NP68, B8NDC4, B8NDC6, B8NDC5, B8NXF7, B8NE04, B8NNW4,…
4	GO:0043169	cation binding	Molecular Function	GO:0043167	ion binding	59.96	82	B8NWZ3, B8N8Y4, B8N244, B8MZ60, B8N886, B8N0Y3, B8NXC8, B8NAJ8, B8N4Y3, B8NGZ4, B8NQE7, B8N4D3, B8NDX6, B8NC58, B8NJC1, B8NNC0, B8N7N1, B8N1J3, B8N8T8, B8NBA0, B8NCG4, B8NM28, B8NDE4, B8MVX4, B8N4V5, B8N0V8, B8MWV0, B8NPM2, B8N5T3, B8NHQ4, B8N291, B8NTY1, B8MZ27, B8N5K9, B8N7G3, B8N7G2, B8MWE1, B8NE65, B8N4E5, B8NDM0, B8NTV2, B8NR97, B8N465, B8MZ80, B8N464, B8MW63, B8NRR4, B8N268, B8N3M1, B8MZ84,…
4	GO:0000166	nucleotide binding	Molecular Function	GO:1901265, GO:0036094	nucleoside phosphate binding, small molecule binding	98.14	62	B8NWZ3, B8NFD0, B8N565, B8N9S0, B8NFH8, B8NGJ9, B8N9B6, B8N2Y6, B8N8P9, B8NWM6, B8ND35, B8NW45, B8NSM4, B8MX58, B8NE90, B8N9J0, B8NUW3, B8MWV0, B8NX84, B8NF02, B8NTD8, B8NWF9, B8NFI2, B8N4V1, B8NSJ8, B8NG62, B8NHY3, B8NG20, B8MWM4, B8NTV2, B8MZ80, B8NRR4, B8N3U6, B8N7Q0, B8MYF6, B8NFZ4, B8NAT6, B8NG30, B8NU27, B8NNE1, B8N2F2, B8NAI8, B8N3V6, B8NP68, B8NDC4, B8NDC6, B8NDC5, B8NXF7, B8NE04, B8NNW4,…
5	GO:0046872	metal ion binding	Molecular Function	GO:0043169	cation binding	98.93	81	B8NWZ3, B8N8Y4, B8N244, B8MZ60, B8N886, B8N0Y3, B8NXC8, B8NAJ8, B8N4Y3, B8NGZ4, B8NQE7, B8N4D3, B8NDX6, B8NC58, B8NJC1, B8NNC0, B8N7N1, B8N1J3, B8N8T8, B8NBA0, B8NCG4, B8NM28, B8N4V5, B8NDE4, B8MVX4, B8N0V8, B8MWV0, B8NPM2, B8N5T3, B8NHQ4, B8N291, B8NTY1, B8MZ27, B8N5K9, B8N7G3, B8N7G2, B8NE65, B8N4E5, B8MWE1, B8NDM0, B8NTV2, B8NR97, B8N465, B8MZ80, B8N464, B8MW63, B8N268, B8NRR4, B8N3M1, B8MZ84,…
Down-regulated proteins
Biological process
Level	GO ID	GO Name	GO Type	Parents (ACC)	Parents (Name)	Nodescore	#Seqs	Sequence Names
1	GO:0008150	biological_process	Biological Process			453.01	295	B8NK17, B8N561, B8NSR2, B8NSR1, B8NDD2, B8NU54, B8NSR6, B8NC18, B8NEV1, B8NUE2, B8NWI9, B8NBP4, B8NUE6, B8NS06, B8NSQ6, B8NQM7, B8NPK5, B8NLC3, B8MZ14, B8NCC1, B8N572, B8NGK4, B8NEG5, B8N575, B8NRQ3, B8NU68, B8NYN6, Q9P900, B8NWX2, B8N781, B8NFF2, B8NX93, B8NL19, B8NUT5, B8ND16, B8NDR9, B8NUC3, B8NH98, B8NPZ1, B8NFE8, B8NFE9, B8N3P7, B8N419, B8MXL2, B8NTS2, B8NDC1, B8N4T6, B8NDS8, B8NL21, B8NL20,…
2	GO:0009987	cellular process	Biological Process	GO:0008150	biological_process	296.99	202	B8N561, B8NSR1, B8NC18, B8NEV1, B8NUE2, B8NWI9, B8NBP4, B8NUE6, B8NS06, B8NSQ6, B8NLC3, B8MZ14, B8NCC1, B8N572, B8NGK4, B8NEG5, B8N575, B8NRQ3, B8NU68, Q9P900, B8NFF2, B8NUT5, B8ND16, B8NDR9, B8NUC3, B8N3P7, B8N419, B8NTS2, B8NDC1, B8N4T6, B8NDS8, B8NL21, B8MZA5, B8NN66, B8NAM3, B8NLB2, B8NQL7, B8N9M2, B8NXX3, B8NFD4, B8NV33, B8NW54, B8NH78, B8NYI8, B8NM10, B8NPG9, B8N5B1, B8N8X9, B8N514, B8NLQ8,…
2	GO:0008152	metabolic process	Biological Process	GO:0008150	biological_process	485.8	242	B8NK17, B8N561, B8NSR2, B8NSR1, B8NDD2, B8NU54, B8NSR6, B8NC18, B8NEV1, B8NWI9, B8NBP4, B8NUE6, B8NQM7, B8NPK5, B8NLC3, B8MZ14, B8NCC1, B8N572, B8NEG5, B8N575, B8NRQ3, B8NU68, B8NYN6, Q9P900, B8NWX2, B8N781, B8NFF2, B8NX93, B8NL19, B8ND16, B8NDR9, B8NUC3, B8NPZ1, B8NFE8, B8NFE9, B8N419, B8MXL2, B8NTS2, B8NDC1, B8N4T6, B8NL21, B8NL20, B8MZA0, B8MZA5, B8NN66, B8N6G3, B8NAM3, B8N426, B8NLB2, B8NQL7,…
2	GO:0051179	localization	Biological Process	GO:0008150	biological_process	22.54	62	B8NI19, B8N561, B8NR78, B8N047, B8MVS0, B8N8U3, B8NFD4, B8NJD0, B8NH78, B8NYI8, B8NC18, B8NC53, B8NPG9, B8NUE2, B8N5B1, B8NQA4, B8NBP4, B8NS06, B8NSQ6, B8NLC3, B8N257, B8NK63, B8NRY1, B8N052, B8NH82, B8NIW2, B8NJ85, B8NW58, B8NVP7, B8NA61, B8NVP6, H9CP04, B8N609, B8NAH8, B8NDF3, B8NT99, B8MYW4, B8NB18, B8NLV6, B8NI70, B8NTI7, B8NH98, B8N3P7, B8NIC6, B8NCX1, B8ND93, B8NDK8, B8MX51, B8MYT1, B8NRS8,…
2	GO:0065007	biological regulation	Biological Process	GO:0008150	biological_process	5.36	30	B8NN14, B8NSR1, B8NT78, B8NW54, B8MX19, B8NCX5, B8NH30, B8N5B1, B8N6N0, B8NIC4, B8NBZ5, B8NIA4, B8NCC1, B8NLI2, B8N356, B8NU68, B8MWC4, B8NXD4, B8NL21, B8N8C6, B8N1X4, B8N052, B8MZA5, B8NN66, B8N9I3, B8NJ85, B8N9C1, B8NLB2, B8NTH0, B8NVP6
3	GO:0006807	nitrogen compound metabolic process	Biological Process	GO:0008152	metabolic process	134.31	105	B8NIF2, B8MX61, B8MWD5, B8NC18, B8N0U1, B8NPC3, B8NBP4, B8NIE7, B8N4L2, B8MZ14, B8NCC1, B8MVT0, B8N575, B8NRQ3, B8NU68, B8NXD5, B8NXD4, B8N1X4, B8NBY8, B8NVP6, B8N3K7, B8MZY0, B8N940, B8NP17, B8ND16, B8NDR9, B8ND96, B8NCX5, B8N6N8, B8NTI7, B8NUC3, B8NA36, B8MWB1, B8N6N0, B8NIC4, B8NIC6, B8NTS2, B8MWC4, B8NEM0, B8NL21, B8MZA5, B8NN66, B8N3I6, B8MZI3, B8N426, B8NLB2, B8NQL7, B8N9M2, B8NRT3, B8NYA9,…
3	GO:0055085	transmembrane transport	Biological Process	GO:0006810, GO:0009987	transport, cellular process	63.09	53	B8NI19, B8N561, B8N047, B8NR78, B8MVS0, B8N8U3, B8NFD4, B8NJD0, B8NH78, B8NYI8, B8NC18, B8NC53, B8NUE2, B8N5B1, B8NQA4, B8NBP4, B8NSQ6, B8NLC3, B8N257, B8NK63, B8N052, B8NH82, B8NIW2, B8NJ85, B8NW58, B8NVP7, H9CP04, B8NA61, B8NVP6, B8N609, B8NAH8, B8NT99, B8NB18, B8NLV6, B8NTI7, B8NI70, B8NCX1, B8NIC6, B8ND93, B8NDK8, B8MX51, B8NRS8, B8MYT1, B8NA08, B8NDS8, B8MZE3, B8NK44, B8NIQ7, B8NN66, B8NVJ4,…
3	GO:0055114	oxidation-reduction process	Biological Process	GO:0008152	metabolic process	126.03	117	B8NK17, B8N286, B8NSR1, B8NDD2, B8NU54, B8NIF4, B8NSR6, B8NKZ9, B8NI56, B8NH30, B8NWI9, B8NIE7, B8NQM7, B8N6P5, B8NPK5, B8NX24, B8MZ14, B8MVT0, B8MWV3, B8MVT1, B8NVQ2, B8NYN6, B8NWB0, B8NJ85, B8N1G5, B8NWR9, B8NWX2, B8N781, B8NT98, B8MZY0, B8NX93, B8NT99, B8NL19, B8NR59, B8NDR9, B8NA36, B8MWB1, B8NFE8, B8NFE9, B8N419, B8MXL2, B8NG09, B8MX51, B8N4T6, B8NL20, B8MZA0, B8NSY4, B8N3I6, B8N6G3, B8N0C7,…
3	GO:0071704	organic substance metabolic process	Biological Process	GO:0008152	metabolic process	67.28	130	B8N561, B8NIF2, B8MX61, B8NVP1, B8MWD5, B8NC18, B8N0U1, B8NEV1, B8NPC3, B8NH30, B8NBP4, B8NIE7, B8N4L2, B8NLC3, B8NX26, B8MZ14, B8NCC1, B8N572, B8MVT0, B8NEG5, B8N575, B8NRQ3, B8NU68, B8N732, B8NXD5, B8NXD4, B8N1X4, B8NBY8, Q9P900, B8NJ85, B8NVP6, B8N3K7, B8NFF2, B8MZY0, B8N940, B8NP17, B8ND16, B8NDR9, B8NEL1, B8ND96, B8NCX5, B8N6N8, B8NTI7, B8NUC3, B8NA36, B8MWB1, B8NPZ1, B8N6N0, B8NIC4, B8NIC6,…
3	GO:0071840	cellular component organization or biogenesis	Biological Process	GO:0009987	cellular process	4.84	34	B8N122, B8N561, B8N047, B8N8U3, B8NW54, B8NA18, B8NWC7, B8NKZ9, B8N0U1, B8NIP3, B8MX19, B8N6N8, B8NBV7, B8N2F6, B8N5B1, B8NA14, B8NCT8, B8N8X9, B8NQG1, B8N4L2, B8N3P7, B8NGK4, B8NTS2, B8MX51, B8N356, B8N8X4, B8N8C4, B8N8C6, B8NK45, B8NRD2, B8NHQ0, B8NV35, B8NLB2, B8NTH0
3	GO:0051234	establishment of localization	Biological Process	GO:0051179	localization	32.77	61	B8NI19, B8N561, B8NR78, B8N047, B8MVS0, B8N8U3, B8NFD4, B8NJD0, B8NH78, B8NYI8, B8NC18, B8NC53, B8NPG9, B8NUE2, B8N5B1, B8NQA4, B8NBP4, B8NS06, B8NSQ6, B8NLC3, B8N257, B8NK63, B8NRY1, B8N052, B8NH82, B8NIW2, B8NJ85, B8NW58, B8NVP7, B8NA61, B8NVP6, H9CP04, B8N609, B8NAH8, B8NDF3, B8NT99, B8MYW4, B8NB18, B8NLV6, B8NI70, B8NTI7, B8NH98, B8N3P7, B8NIC6, B8NCX1, B8ND93, B8NDK8, B8MX51, B8MYT1, B8NRS8,…
3	GO:0009058	biosynthetic process	Biological Process	GO:0008152	metabolic process	104.09	73	B8NYA9, B8NI19, B8N561, B8NXX3, B8NT78, B8NV33, B8NW54, B8MWD5, B8NYI8, B8NC18, B8MX19, B8NEV1, B8NA14, B8NBP4, B8NUE6, B8NCV9, B8N514, B8NIE7, B8N4L2, B8NIA4, B8N1T4, B8NCC1, B8MWA9, B8N572, B8NLQ8, B8NEG5, B8NLI2, B8NU68, B8NJE1, B8NG68, B8NXD4, B8N131, Q9P900, B8NRD2, B8MWA0, B8NHQ0, B8N9S4, B8NPH2, B8NPH5, B8NVP6, B8N3K7, B8NB41, B8NN14, B8NFF2, B8N940, B8NDR9, B8NRZ7, B8ND96, B8NTI7, B8MWB1,…
3	GO:0044237	cellular metabolic process	Biological Process	GO:0009987, GO:0008152	cellular process, metabolic process	61.66	133	B8N561, B8NSR1, B8NIF2, B8MX61, B8NVP1, B8MWD5, B8NKZ9, B8NC18, B8N0U1, B8NEV1, B8NPC3, B8NBP4, B8NUE6, B8NIE7, B8N4L2, B8NX24, B8MZ14, B8NCC1, B8N572, B8MVT0, B8NEG5, B8N575, B8NRQ3, B8NU68, B8NXD5, B8NXD4, B8N1X4, B8NBY8, Q9P900, B8NVP6, B8N3K7, B8NFF2, B8MZY0, B8N940, B8NP17, B8ND16, B8NDR9, B8NEL1, B8ND96, B8NCX5, B8N6N8, B8NTI7, B8NUC3, B8NA36, B8MWB1, B8N6N0, B8NIC4, B8NIC6, B8N419, B8NTS2,…
3	GO:0044238	primary metabolic process	Biological Process	GO:0008152	metabolic process	53.07	118	B8N561, B8NIF2, B8NVP1, B8MWD5, B8NC18, B8N0U1, B8NPC3, B8NEV1, B8NBP4, B8NIE7, B8NLC3, B8NX26, B8MZ14, B8NCC1, B8N572, B8MVT0, B8NRQ3, B8NU68, B8N732, B8NXD4, B8N1X4, B8NVP6, B8N3K7, B8NFF2, B8MZY0, B8N940, B8NP17, B8ND16, B8NDR9, B8NCX5, B8N6N8, B8NTI7, B8NUC3, B8NA36, B8NPZ1, B8MWB1, B8N6N0, B8NIC4, B8NIC6, B8NTS2, B8NDC1, B8MWC4, B8NEM0, B8NS80, B8NL21, B8MZA5, B8NN66, B8N3I6, B8MZI3, B8NLB2,…
4	GO:0044260	cellular macromolecule metabolic process	Biological Process	GO:0043170, GO:0044237	macromolecule metabolic process, cellular metabolic process	43.29	60	B8NYA9, B8N561, B8NT78, B8MZW0, B8NW54, B8NV33, B8MWD5, B8NC18, B8MX19, B8NA14, B8NBP4, B8N514, B8NIA4, B8N1T4, B8NCC1, B8MWA9, B8NLQ8, B8NEG5, B8NLI2, B8NU68, B8NG68, B8NXD4, B8N1X4, B8NMS5, B8NRD2, B8NHQ0, B8N0A7, B8N9S4, B8NPH2, B8NPH5, B8NVP6, B8N3K7, B8NN14, B8N940, B8NXV4, B8NRZ7, B8NCX5, B8NTI7, B8NUC3, B8NCT8, B8N855, B8NIC4, B8NBZ5, B8N234, B8N356, B8MWC4, B8NEM0, B8NL21, B8N072, B8MZA5,…
4	GO:0006725	cellular aromatic compound metabolic process	Biological Process	GO:0044237	cellular metabolic process	21.12	60	B8NRT3, B8NIF2, B8NT78, B8MZW0, B8NW54, B8NV33, B8MWD5, B8NYI8, B8N0U1, B8NM10, B8MX19, B8NPC3, B8NB34, B8NBP4, B8N8X9, B8N4L2, B8NIA4, B8MZ14, B8NCC1, B8NLI2, B8NU68, B8NG68, B8NXD4, B8N1X4, B8N131, B8NRD2, B8MWA0, B8NHQ0, B8NPH5, B8NTH0, B8NVP6, B8NB41, B8NDF3, B8NN14, B8NLN2, B8NP17, B8N3U8, B8ND16, B8MZL9, B8NCX5, B8N6N8, B8NTI7, B8MWB1, B8NIC4, B8NIC6, B8NTS2, B8N356, B8N8X4, B8MWC4, B8NL21,…
4	GO:1901360	organic cyclic compound metabolic process	Biological Process	GO:0071704	organic substance metabolic process	24.42	64	B8NRT3, B8NIF2, B8NT78, B8MZW0, B8NV33, B8NW54, B8MWD5, B8NYI8, B8N0U1, B8NM10, B8MX19, B8NPC3, B8N0H8, B8NB34, B8NBP4, B8N8X9, B8N4L2, B8NIA4, B8MZ14, B8NCC1, B8MWA9, B8NLI2, B8NU68, B8NJE1, B8NG68, B8NXD4, B8N1X4, B8N131, B8NRD2, Q9P900, B8NHQ0, B8MWA0, B8NPH5, B8NTH0, B8NVP6, B8NB41, B8NDF3, B8NN14, B8NLN2, B8NP17, B8N3U8, B8ND16, B8MZL9, B8NCX5, B8N6N8, B8NTI7, B8MWB1, B8NIC4, B8NIC6, B8NTS2,…
4	GO:0043170	macromolecule metabolic process	Biological Process	GO:0071704	organic substance metabolic process	55.29	83	B8NRT3, B8NYA9, B8N561, B8NT78, B8MZW0, B8NV33, B8NW54, B8MWD5, B8NC18, B8N0U1, B8NM10, B8MX19, B8NPC3, B8NA14, B8NBP4, B8N8X9, B8N514, B8NSM7, B8NIA4, B8N8P6, B8MZ14, B8N1T4, B8NCC1, B8MWA9, B8NEG5, B8NLQ8, B8NLI2, B8NU68, B8NG68, B8NXD4, B8N1X4, B8NMS5, B8NRD2, B8NB47, B8NHQ0, B8N0A7, B8NPH2, B8N9S4, B8NPH5, B8NTH0, B8NVP6, B8N3K7, B8NDF3, B8NN14, B8NLN2, B8N940, B8NP17, B8NXV4, B8N3U8, B8ND16,…
4	GO:0044249	cellular biosynthetic process	Biological Process	GO:0044237, GO:0009058	cellular metabolic process, biosynthetic process	43.33	68	B8NYA9, B8N561, B8NXX3, B8NT78, B8NV33, B8NW54, B8MWD5, B8NYI8, B8NC18, B8MX19, B8NEV1, B8NA14, B8NBP4, B8NUE6, B8N514, B8NIE7, B8N4L2, B8NIA4, B8N1T4, B8NCC1, B8MWA9, B8N572, B8NLQ8, B8NEG5, B8NLI2, B8NU68, B8NG68, B8NXD4, B8N131, Q9P900, B8NRD2, B8MWA0, B8NHQ0, B8N9S4, B8NPH2, B8NPH5, B8NVP6, B8N3K7, B8NB41, B8NN14, B8NFF2, B8N940, B8NDR9, B8NRZ7, B8ND96, B8NTI7, B8MWB1, B8NCT8, B8N218, B8NIC4,…
4	GO:0019538	protein metabolic process	Biological Process	GO:0043170, GO:1901564, GO:0044238	macromolecule metabolic process, organonitrogen compound metabolic process, primary metabolic process	19.57	37	B8NYA9, B8N940, B8NXV4, B8NW54, B8NV33, B8MWD5, B8NC18, B8NRZ7, B8NTI7, B8NUC3, B8NA14, B8NFR0, B8NCT8, B8N514, B8N855, B8NBZ5, B8NSM7, B8N8P6, B8N1T4, B8MWA9, B8NLQ8, B8N234, B8N356, B8N358, B8NEM0, B8N1X4, B8NMS5, B8NAI6, B8MZI3, B8NB47, B8N6K9, B8N0A7, B8N5Q7, B8N9S4, B8NPH2, B8N3K7, B8N9M2
4	GO:0016043	cellular component organization	Biological Process	GO:0071840	cellular component organization or biogenesis	6.81	29	B8N122, B8N047, B8N8U3, B8NW54, B8NA18, B8NWC7, B8NKZ9, B8N0U1, B8NIP3, B8MX19, B8N6N8, B8NBV7, B8N2F6, B8N5B1, B8NCT8, B8NQG1, B8N4L2, B8N3P7, B8NGK4, B8MX51, B8N356, B8N8C4, B8N8C6, B8NK45, B8NRD2, B8NHQ0, B8NV35, B8NLB2, B8NTH0
4	GO:0006810	transport	Biological Process	GO:0051234	establishment of localization	49.11	60	B8NI19, B8N561, B8N047, B8NR78, B8MVS0, B8N8U3, B8NFD4, B8NJD0, B8NH78, B8NYI8, B8NC18, B8NC53, B8NPG9, B8NUE2, B8N5B1, B8NQA4, B8NBP4, B8NS06, B8NSQ6, B8NLC3, B8N257, B8NK63, B8NRY1, B8N052, B8NH82, B8NIW2, B8NJ85, B8NW58, B8NVP7, B8NA61, B8NVP6, H9CP04, B8N609, B8NAH8, B8NDF3, B8NT99, B8MYW4, B8NB18, B8NLV6, B8NI70, B8NTI7, B8NH98, B8NIC6, B8NCX1, B8ND93, B8NDK8, B8MX51, B8MYT1, B8NRS8, B8NDS8,…
4	GO:1901576	organic substance biosynthetic process	Biological Process	GO:0071704, GO:0009058	organic substance metabolic process, biosynthetic process	36.15	69	B8NYA9, B8N561, B8NXX3, B8NT78, B8NV33, B8NW54, B8MWD5, B8NYI8, B8NC18, B8MX19, B8NEV1, B8NA14, B8NBP4, B8N514, B8NIE7, B8N4L2, B8NIA4, B8N1T4, B8NCC1, B8MWA9, B8N572, B8NLQ8, B8NEG5, B8NLI2, B8NU68, B8NJE1, B8NG68, B8NXD4, B8N131, Q9P900, B8NRD2, B8MWA0, B8NHQ0, B8N9S4, B8NPH2, B8NPH5, B8NVP6, B8NB41, B8N3K7, B8NN14, B8NFF2, B8N940, B8NDR9, B8NRZ7, B8ND96, B8NTI7, B8MWB1, B8NCT8, B8N218, B8N734,…
4	GO:1901564	organonitrogen compound metabolic process	Biological Process	GO:0006807, GO:0071704	nitrogen compound metabolic process, organic substance metabolic process	34.96	64	B8NYA9, B8NIF2, B8MX61, B8NW54, B8NV33, B8MWD5, B8NYI8, B8NC18, B8N2U0, B8NB34, B8NA14, B8N514, B8NIE7, B8N4L2, B8NSM7, B8N8P6, B8N1T4, B8MWA9, B8NLQ8, B8MVT0, B8N575, B8NRQ3, B8NXD5, B8NXD4, B8N1X4, B8N131, B8NMS5, B8NBY8, B8NB47, B8MWA0, B8N0A7, B8N9S4, B8NPH2, B8NB41, B8N3K7, B8NN14, B8MZY0, B8N940, B8N3U8, B8NXV4, B8NDR9, B8NRZ7, B8ND96, B8NTI7, B8NUC3, B8NA36, B8NFR0, B8MWB1, B8NCT8, B8N6N0,…
4	GO:0034641	cellular nitrogen compound metabolic process	Biological Process	GO:0006807, GO:0044237	nitrogen compound metabolic process, cellular metabolic process	20.85	79	B8NRT3, B8NYA9, B8NIF2, B8NT78, B8MZW0, B8MX61, B8NV33, B8NW54, B8MWD5, B8NYI8, B8NC18, B8N2U0, B8N0U1, B8NM10, B8MX19, B8NPC3, B8NB34, B8NBP4, B8N8X9, B8N514, B8N4L2, B8NIA4, B8MZ14, B8N1T4, B8NCC1, B8MWA9, B8NLQ8, B8N575, B8NLI2, B8NRQ3, B8NU68, B8NXD5, B8NG68, B8NXD4, B8N131, B8NBY8, B8NRD2, B8NHQ0, B8MWA0, B8N9S4, B8NPH5, B8NTH0, B8NVP6, B8N3K7, B8NDF3, B8NN14, B8NLN2, B8N940, B8N3U8, B8NP17,…
4	GO:0046483	heterocycle metabolic process	Biological Process	GO:0044237	cellular metabolic process	15.2	58	B8NRT3, B8NIF2, B8NT78, B8MZW0, B8NW54, B8NV33, B8MWD5, B8NYI8, B8N0U1, B8NM10, B8MX19, B8NPC3, B8NB34, B8NBP4, B8N8X9, B8N4L2, B8NIA4, B8MZ14, B8NCC1, B8NLI2, B8NU68, B8NG68, B8NXD4, B8N1X4, B8N131, Q9P900, B8NRD2, B8MWA0, B8NHQ0, B8NPH5, B8NTH0, B8NVP6, B8NDF3, B8NN14, B8NLN2, B8NP17, B8N3U8, B8ND16, B8MZL9, B8NCX5, B8N6N8, B8NTI7, B8MWB1, B8NIC4, B8NTS2, B8N356, B8N8X4, B8MWC4, B8NL21, B8N072,…
4	GO:0006139	nucleobase-containing compound metabolic process	Biological Process	GO:1901360, GO:0046483, GO:0044238, GO:0034641, GO:0006725	organic cyclic compound metabolic process, heterocycle metabolic process, primary metabolic process, cellular nitrogen compound metabolic process, cellular aromatic compound metabolic process	21.66	53	B8NRT3, B8NT78, B8MZW0, B8NW54, B8NV33, B8MWD5, B8NYI8, B8N0U1, B8NM10, B8MX19, B8NPC3, B8NB34, B8NBP4, B8N8X9, B8NIA4, B8MZ14, B8NCC1, B8NLI2, B8NU68, B8NG68, B8NXD4, B8NRD2, B8MWA0, B8NHQ0, B8NPH5, B8NTH0, B8NVP6, B8NDF3, B8NN14, B8NLN2, B8NP17, B8N3U8, B8ND16, B8MZL9, B8NCX5, B8N6N8, B8NTI7, B8MWB1, B8NIC4, B8NTS2, B8N356, B8N8X4, B8MWC4, B8NL21, B8N072, B8MZA5, B8NAI6, B8NN66, B8N3I6, B8N9I3,…
5	GO:0043603	cellular amide metabolic process	Biological Process	GO:0034641	cellular nitrogen compound metabolic process	11.1	29	B8NYA9, B8NN14, B8N940, B8MX61, B8NW54, B8NV33, B8N3U8, B8MWD5, B8NC18, B8N2U0, B8NRZ7, B8ND96, B8NTI7, B8NCT8, B8N514, B8N1T4, B8MWA9, B8NLQ8, B8N234, B8N575, B8NRQ3, B8NXD5, B8NEM0, B8NBY8, B8N6K9, B8N5Q7, B8N9S4, B8N3K7, B8N9M2
5	GO:0034654	nucleobase-containing compound biosynthetic process	Biological Process	GO:0019438, GO:0044271, GO:0006139, GO:0018130, GO:1901362	aromatic compound biosynthetic process, cellular nitrogen compound biosynthetic process, nucleobase-containing compound metabolic process, heterocycle biosynthetic process, organic cyclic compound biosynthetic process	15.17	29	B8NN14, B8NT78, B8NV33, B8MWD5, B8NYI8, B8MX19, B8MWB1, B8NBP4, B8NIC4, B8NIA4, B8NCC1, B8NLI2, B8N356, B8NU68, B8NG68, B8MWC4, B8NXD4, B8NL21, B8N072, B8MZA5, B8NN66, B8N3I6, B8NRD2, B8N9I3, B8NHQ0, B8NVP6, B8NLB2, B8NJB4, B8NQL7
5	GO:1901566	organonitrogen compound biosynthetic process	Biological Process	GO:1901576, GO:1901564	organic substance biosynthetic process, organonitrogen compound metabolic process	18.81	31	B8NYA9, B8N940, B8NW54, B8NV33, B8MWD5, B8NYI8, B8NDR9, B8NC18, B8NRZ7, B8ND96, B8NTI7, B8NA14, B8MWB1, B8NCT8, B8N514, B8NIE7, B8N4L2, B8NIC6, B8N1T4, B8MWA9, B8NLQ8, B8N234, B8NEM0, B8N131, B8N5Q7, B8N9S4, B8NPH2, B8NUP7, B8NB41, B8N3K7, B8N9M2
5	GO:0044271	cellular nitrogen compound biosynthetic process	Biological Process	GO:0044249, GO:0034641	cellular biosynthetic process, cellular nitrogen compound metabolic process	16.05	49	B8NYA9, B8NT78, B8NV33, B8NW54, B8MWD5, B8NYI8, B8NC18, B8MX19, B8NBP4, B8N514, B8N4L2, B8NIA4, B8N1T4, B8NCC1, B8MWA9, B8NLQ8, B8NLI2, B8NU68, B8NG68, B8NXD4, B8N131, B8NRD2, B8NHQ0, B8N9S4, B8NVP6, B8N3K7, B8NN14, B8N940, B8NRZ7, B8ND96, B8NTI7, B8MWB1, B8NCT8, B8NIC4, B8N234, B8N356, B8MWC4, B8NEM0, B8NL21, B8N072, B8MZA5, B8NN66, B8N3I6, B8N9I3, B8N5Q7, B8NLB2, B8NJB4, B8NQL7, B8N9M2
5	GO:0018130	heterocycle biosynthetic process	Biological Process	GO:0046483, GO:0044249	heterocycle metabolic process, cellular biosynthetic process	11.06	32	B8NN14, B8NT78, B8NV33, B8MWD5, B8NYI8, B8MX19, B8MWB1, B8NBP4, B8N4L2, B8NIC4, B8NIA4, B8NCC1, B8NLI2, B8N356, B8NU68, B8NG68, B8MWC4, B8NXD4, B8NL21, B8N072, B8MZA5, B8N131, B8NN66, B8N3I6, B8NRD2, Q9P900, B8N9I3, B8NHQ0, B8NVP6, B8NLB2, B8NJB4, B8NQL7
5	GO:1901362	organic cyclic compound biosynthetic process	Biological Process	GO:1901360, GO:1901576	organic cyclic compound metabolic process, organic substance biosynthetic process	15.02	36	B8NN14, B8NT78, B8NV33, B8MWD5, B8NYI8, B8MX19, B8MWB1, B8NBP4, B8N4L2, B8NIC4, B8NIA4, B8NIC6, B8NCC1, B8MWA9, B8NLI2, B8N356, B8NU68, B8NJE1, B8NG68, B8MWC4, B8NXD4, B8NL21, B8N072, B8MZA5, B8N131, B8NN66, B8N3I6, B8NRD2, Q9P900, B8N9I3, B8NHQ0, B8NVP6, B8NLB2, B8NJB4, B8NQL7, B8NB41
5	GO:0019438	aromatic compound biosynthetic process	Biological Process	GO:0044249, GO:0006725	cellular biosynthetic process, cellular aromatic compound metabolic process	12.49	33	B8NN14, B8NT78, B8NV33, B8MWD5, B8NYI8, B8MX19, B8MWB1, B8NBP4, B8N4L2, B8NIC4, B8NIA4, B8NIC6, B8NCC1, B8NLI2, B8N356, B8NU68, B8NG68, B8MWC4, B8NXD4, B8NL21, B8N072, B8MZA5, B8N131, B8NN66, B8N3I6, B8NRD2, B8N9I3, B8NHQ0, B8NVP6, B8NLB2, B8NJB4, B8NQL7, B8NB41
5	GO:0006811	ion transport	Biological Process	GO:0006810	transport	15.35	33	B8NDF3, B8N561, B8N047, B8NR78, B8MVS0, B8MYW4, B8N8U3, B8NFD4, B8NH78, B8NYI8, B8NC18, B8NC53, B8NTI7, B8NPG9, B8N5B1, B8NQA4, B8NH98, B8NBP4, B8NS06, B8NSQ6, B8NLC3, B8MX51, B8N257, B8NRS8, B8NA08, B8MZE3, B8NK44, B8N052, B8NH82, B8MZI3, B8NW58, H9CP04, B8NA61
5	GO:0034645	cellular macromolecule biosynthetic process	Biological Process	GO:0044260, GO:0044249, GO:0009059	cellular macromolecule metabolic process, cellular biosynthetic process, macromolecule biosynthetic process	56.94	49	B8NYA9, B8N561, B8NT78, B8NV33, B8NW54, B8MWD5, B8NC18, B8MX19, B8NA14, B8NBP4, B8N514, B8NIA4, B8N1T4, B8NCC1, B8MWA9, B8NLQ8, B8NEG5, B8NLI2, B8NU68, B8NG68, B8NXD4, B8NRD2, B8NHQ0, B8N9S4, B8NPH2, B8NPH5, B8NVP6, B8N3K7, B8NN14, B8N940, B8NRZ7, B8NTI7, B8NCT8, B8NIC4, B8N234, B8N356, B8MWC4, B8NEM0, B8NL21, B8N072, B8MZA5, B8NN66, B8N3I6, B8N9I3, B8N5Q7, B8NLB2, B8NJB4, B8NQL7, B8N9M2
5	GO:0044267	cellular protein metabolic process	Biological Process	GO:0044260, GO:0019538	cellular macromolecule metabolic process, protein metabolic process	26.12	31	B8NYA9, B8N940, B8NXV4, B8NW54, B8NV33, B8MWD5, B8NC18, B8NRZ7, B8NTI7, B8NUC3, B8NA14, B8NCT8, B8N514, B8N855, B8NBZ5, B8N1T4, B8MWA9, B8NLQ8, B8N234, B8N356, B8NEM0, B8N1X4, B8NMS5, B8NAI6, B8N6K9, B8N0A7, B8N5Q7, B8N9S4, B8NPH2, B8N3K7, B8N9M2
5	GO:0090304	nucleic acid metabolic process	Biological Process	GO:0043170, GO:0006139	macromolecule metabolic process, nucleobase-containing compound metabolic process	29.13	49	B8NRT3, B8NT78, B8MZW0, B8NW54, B8NV33, B8MWD5, B8N0U1, B8NM10, B8MX19, B8NPC3, B8NBP4, B8N8X9, B8NIA4, B8MZ14, B8NCC1, B8NLI2, B8NU68, B8NG68, B8NXD4, B8NRD2, B8NHQ0, B8NPH5, B8NTH0, B8NVP6, B8NDF3, B8NN14, B8NLN2, B8NP17, B8N3U8, B8ND16, B8MZL9, B8NCX5, B8N6N8, B8NTI7, B8NIC4, B8NTS2, B8N356, B8N8X4, B8MWC4, B8NL21, B8N072, B8MZA5, B8NAI6, B8NN66, B8N3I6, B8N9I3, B8NLB2, B8NJB4, B8NQL7
5	GO:0010467	gene expression	Biological Process	GO:0043170	macromolecule metabolic process	71.11	62	B8NRT3, B8NYA9, B8NT78, B8NW54, B8NV33, B8MWD5, B8NC18, B8NM10, B8N0U1, B8MX19, B8NPC3, B8N8X9, B8N514, B8NIA4, B8MZ14, B8N1T4, B8NCC1, B8MWA9, B8NLQ8, B8NLI2, B8NU68, B8NG68, B8NXD4, B8NRD2, B8NB47, B8NHQ0, B8N9S4, B8NVP6, B8NTH0, B8N3K7, B8NDF3, B8NN14, B8NLN2, B8N940, B8N3U8, B8ND16, B8MZL9, B8NRZ7, B8NCX5, B8N6N8, B8NTI7, B8NCT8, B8NIC4, B8N234, B8NTS2, B8N356, B8N8X4, B8N358, B8MWC4, B8NEM0,…
5	GO:0009059	macromolecule biosynthetic process	Biological Process	GO:0043170, GO:1901576	macromolecule metabolic process, organic substance biosynthetic process	35.47	49	B8NYA9, B8N561, B8NT78, B8NV33, B8NW54, B8MWD5, B8NC18, B8MX19, B8NA14, B8NBP4, B8N514, B8NIA4, B8N1T4, B8NCC1, B8MWA9, B8NLQ8, B8NEG5, B8NLI2, B8NU68, B8NG68, B8NXD4, B8NRD2, B8NHQ0, B8N9S4, B8NPH2, B8NPH5, B8NVP6, B8N3K7, B8NN14, B8N940, B8NRZ7, B8NTI7, B8NCT8, B8NIC4, B8N234, B8N356, B8MWC4, B8NEM0, B8NL21, B8N072, B8MZA5, B8NN66, B8N3I6, B8N9I3, B8N5Q7, B8NLB2, B8NJB4, B8NQL7, B8N9M2
6	GO:0016070	RNA metabolic process	Biological Process	GO:0090304	nucleic acid metabolic process	38.02	46	B8NDF3, B8NN14, B8NRT3, B8NLN2, B8NT78, B8NW54, B8NV33, B8N3U8, B8NP17, B8MWD5, B8ND16, B8MZL9, B8NM10, B8N0U1, B8MX19, B8NCX5, B8NPC3, B8N6N8, B8NTI7, B8N8X9, B8NIC4, B8NIA4, B8MZ14, B8NCC1, B8NTS2, B8NLI2, B8N356, B8N8X4, B8NU68, B8NG68, B8MWC4, B8NXD4, B8NL21, B8N072, B8MZA5, B8NAI6, B8NN66, B8N3I6, B8NRD2, B8N9I3, B8NHQ0, B8NVP6, B8NLB2, B8NJB4, B8NQL7, B8NTH0
Cellular Component
Level	GO ID	GO Name	GO Type	Parents (ACC)	Parents (Name)	Nodescore	#Seqs	Sequence Names
1	GO:0005575	cellular_component	Cellular Component			92.32	203	B8N561, B8NSR2, B8NRP2, B8NC17, B8NC18, B8NN78, B8NUE2, B8NBP4, B8NUE6, B8NS06, B8NSQ6, B8NLC3, B8NCC1, B8NGK4, B8N572, B8NRQ3, B8NU68, B8NUW8, Q9P900, B8NDU6, B8NVH0, B8N781, B8NUT5, B8ND16, B8NDR9, B8NH98, B8NPZ1, B8NT04, B8N3P7, B8N419, B8NTS2, B8N4T6, B8NDS8, B8NL21, B8MZA5, B8NN66, B8NG86, B8NAM3, B8N428, B8NLB2, B8NQL7, B8N9M2, B8NXX3, B8NM18, B8NW54, B8NV33, B8NFD4, B8NH78, B8NYI8, B8NF37,…
2	GO:0032991	protein-containing complex	Cellular Component	GO:0005575	cellular_component	21.41	42	B8NRT3, B8NDF3, B8N227, B8MYW4, B8NV33, B8N8U3, B8N9W4, B8NW54, B8ND16, B8NYI8, B8MZL9, B8NA18, B8NVA6, B8N0U1, B8NM10, B8MX19, B8N6N8, B8NPC3, B8NTI7, B8NA14, B8NAV9, B8NCT8, B8NS06, B8N218, B8NNI7, B8MWA9, B8N234, B8N356, B8NG68, B8NEM0, B8N8C6, B8N072, B8NG03, B8N9I3, B8NHQ0, B8NV35, B8MWS6, B8NPH2, B8NLB2, B8NTH0, B8NQL7, B8N3K7
2	GO:0110165	cellular anatomical entity	Cellular Component	GO:0005575	cellular_component	141.5	201	B8N561, B8NSR2, B8NRP2, B8NC17, B8NC18, B8NN78, B8NUE2, B8NBP4, B8NUE6, B8NS06, B8NSQ6, B8NLC3, B8NCC1, B8NGK4, B8N572, B8NRQ3, B8NU68, B8NUW8, Q9P900, B8NDU6, B8NVH0, B8N781, B8NUT5, B8NDR9, B8NH98, B8NPZ1, B8NT04, B8N3P7, B8N419, B8NTS2, B8N4T6, B8NDS8, B8NL21, B8MZA5, B8NN66, B8NG86, B8NAM3, B8N428, B8NLB2, B8NQL7, B8N9M2, B8NXX3, B8NM18, B8NW54, B8NV33, B8NFD4, B8NH78, B8NYI8, B8NF37, B8NM10,…
3	GO:0031224	intrinsic component of membrane	Cellular Component	GO:0016020, GO:0110165	membrane, cellular anatomical entity	73.05	119	B8N561, B8NSR2, B8NR78, B8N047, B8MVS0, B8NRP2, B8N048, B8N8U3, B8NC17, B8NC18, B8NN78, B8NUE2, B8NUE6, B8NBP4, B8NSQ6, B8NLC3, B8NX26, B8NGK4, B8N572, B8MWV3, B8NRQ3, B8NUW8, B8N052, B8NDU6, B8NIW2, B8NJ85, B8NVP7, B8NA61, B8NVP6, B8N609, B8NVH0, B8N026, B8NT99, B8NUT5, B8NP17, B8NTI7, B8N2F6, B8NPZ1, B8MWB1, B8N6N0, B8NT04, B8NIC6, B8NCX1, B8ND93, B8NDK8, B8N2X6, B8MX51, B8N4T6, B8NDS8, B8N8C4,…
3	GO:0016020	membrane	Cellular Component	GO:0110165	cellular anatomical entity	56.93	127	B8N561, B8N047, B8NSR2, B8NR78, B8MVS0, B8NRP2, B8N048, B8N8U3, B8NC17, B8NC18, B8NN78, B8NUE2, B8NBP4, B8NUE6, B8NS06, B8NSQ6, B8NLC3, B8NX26, B8NGK4, B8N572, B8MWV3, B8NRQ3, B8NUW8, B8N052, B8NDU6, B8NIW2, B8NJ85, B8NVP7, B8NA61, B8NVP6, B8N609, B8NVH0, B8N026, B8NT99, B8NUT5, B8NP17, B8NTI7, B8N2F6, B8NH98, B8NPZ1, B8MWB1, B8N6N0, B8NT04, B8NCX1, B8NIC6, B8ND93, B8NDK8, B8N2X6, B8MX51, B8N4T6,…
3	GO:0005737	cytoplasm	Cellular Component	GO:0005622, GO:0110165	intracellular anatomical structure, cellular anatomical entity	117.66	66	B8N561, B8N047, B8N048, B8NW54, B8N8U3, B8N9W4, B8NH78, B8NGN0, B8NA18, B8NYI8, B8NKZ9, B8N0U1, B8NC53, B8NB34, B8NUE2, B8NPG9, B8NQA4, B8NA14, B8NS06, B8NSQ6, B8N4L2, B8NX24, B8MZV8, B8N1T4, B8MWA9, B8NGK4, B8NMS5, Q9P900, B8N0A7, B8NPH2, H9CP05, H9CP04, B8NTH0, B8N3K7, B8N781, B8NLN2, B8MYW4, B8NW32, B8NVA6, B8NDR9, B8NEL1, B8NLV6, B8NRZ7, B8NGT0, B8NBV7, B8NTI7, B8N2F6, B8NCT8, B8NH98, B8MWB1,…
3	GO:0005622	intracellular anatomical structure	Cellular Component	GO:0110165	cellular anatomical entity	94.35	106	B8N561, B8N047, B8N048, B8N8U3, B8N9W4, B8NC18, B8NKZ9, B8N0U1, B8NQV3, B8NPC3, B8NUE2, B8NAV9, B8NS06, B8NSQ6, B8N4L2, B8NX24, B8NCC1, B8NGK4, B8NXD4, Q9P900, B8N3K7, B8N781, B8MYW4, B8NDR9, B8NEL1, B8N6N8, B8NBV7, B8NTI7, B8N2F6, B8NH98, B8MWB1, B8N3P7, B8N419, B8NTS2, B8MX51, B8MWC4, B8N8C4, B8NEM0, B8NL21, B8N8C6, B8NEM2, B8NG03, B8MZA5, B8NSY4, B8N3I6, B8MWS6, B8NLB2, B8NQL7, B8N9M2, B8NRT3,…
3	GO:0043226	organelle	Cellular Component	GO:0110165	cellular anatomical entity	39.41	97	B8N561, B8N047, B8N048, B8N8U3, B8N9W4, B8NC18, B8NKZ9, B8N0U1, B8NQV3, B8NPC3, B8NUE2, B8NAV9, B8NSQ6, B8N4L2, B8NCC1, B8NGK4, B8NXD4, Q9P900, B8N3K7, B8N781, B8NDR9, B8NEL1, B8N6N8, B8NBV7, B8NTI7, B8N2F6, B8NH98, B8MWB1, B8N3P7, B8N419, B8NTS2, B8MX51, B8MWC4, B8N8C4, B8NEM0, B8NL21, B8N8C6, B8NEM2, B8NG03, B8MZA5, B8N3I6, B8MWS6, B8NLB2, B8NQL7, B8N9M2, B8NRT3, B8MZW0, B8NW54, B8NV33, B8NH78,…
4	GO:0043229	intracellular organelle	Cellular Component	GO:0005622	intracellular anatomical structure	61.83	97	B8N561, B8N047, B8N048, B8N8U3, B8N9W4, B8NC18, B8NKZ9, B8N0U1, B8NQV3, B8NPC3, B8NUE2, B8NAV9, B8NSQ6, B8N4L2, B8NCC1, B8NGK4, B8NXD4, Q9P900, B8N3K7, B8N781, B8NDR9, B8NEL1, B8N6N8, B8NBV7, B8NTI7, B8N2F6, B8NH98, B8MWB1, B8N3P7, B8N419, B8NTS2, B8MX51, B8MWC4, B8N8C4, B8NEM0, B8NL21, B8N8C6, B8NEM2, B8NG03, B8MZA5, B8N3I6, B8MWS6, B8NLB2, B8NQL7, B8N9M2, B8NRT3, B8MZW0, B8NW54, B8NV33, B8NH78,…
4	GO:0005739	mitochondrion	Cellular Component	GO:0043231, GO:0005737	intracellular membrane-bounded organelle, cytoplasm	55.56	34	B8N781, B8N047, B8N048, B8N8U3, B8NW32, B8N9W4, B8NH78, B8NGN0, B8NYI8, B8NA18, B8NKZ9, B8NEL1, B8NRZ7, B8NC53, B8NGT0, B8NTI7, B8NQA4, B8MWB1, B8NH98, B8MZV8, B8N419, B8NNI7, B8N1T4, B8NGK4, B8MX51, B8NRS8, B8NA08, B8NEM0, B8N072, H9CP05, H9CP04, B8NTH0, B8N3K7, B8N9M2
4	GO:0016021	integral component of membrane	Cellular Component	GO:0031224	intrinsic component of membrane	120.75	119	B8N561, B8NSR2, B8NR78, B8N047, B8MVS0, B8NRP2, B8N048, B8N8U3, B8NC17, B8NC18, B8NN78, B8NUE2, B8NBP4, B8NUE6, B8NSQ6, B8NLC3, B8NX26, B8NGK4, B8N572, B8MWV3, B8NRQ3, B8NUW8, B8N052, B8NDU6, B8NIW2, B8NJ85, B8NVP7, B8NA61, B8NVP6, B8N609, B8NVH0, B8N026, B8NT99, B8NUT5, B8NP17, B8N2F6, B8NTI7, B8NPZ1, B8MWB1, B8N6N0, B8NT04, B8NIC6, B8NCX1, B8ND93, B8NDK8, B8N2X6, B8MX51, B8N4T6, B8N8C4, B8NDS8,…
4	GO:0043227	membrane-bounded organelle	Cellular Component	GO:0043226	organelle	49.38	83	B8NRT3, B8N561, B8N047, B8MZW0, B8N048, B8NW54, B8NV33, B8N8U3, B8N9W4, B8NH78, B8NGN0, B8NYI8, B8NA18, B8NKZ9, B8N0U1, B8NM10, B8NC53, B8MX19, B8NPC3, B8NB34, B8NUE2, B8NA14, B8NQA4, B8NAV9, B8N8X9, B8NSQ6, B8N4L2, B8MZV8, B8NIA4, B8NCC1, B8N1T4, B8NGK4, B8NG68, B8NXD4, Q9P900, B8NH82, B8NHQ0, B8N0A7, B8NV35, B8NPH2, B8NPH5, H9CP05, B8NTH0, H9CP04, B8N3K7, B8NDF3, B8NLN2, B8N781, B8NW32, B8MZL9,…
4	GO:0043232	intracellular non-membrane-bounded organelle	Cellular Component	GO:0005622, GO:0043229, GO:0043228	intracellular anatomical structure, intracellular organelle, non-membrane-bounded organelle	22.25	30	B8NV98, B8NW54, B8N9W4, B8NWC7, B8NC18, B8NLV6, B8NRZ7, B8NQV3, B8MX19, B8NBV7, B8NTI7, B8NAV9, B8N8X9, B8N514, B8N1T4, B8MWA9, B8NTS2, B8N234, B8NLQ8, B8N8X4, B8N356, B8NG68, B8NEM0, B8N8C6, B8NEM2, B8NHQ0, B8NV35, B8MWS6, B8N9S4, B8N3K7
4	GO:0031090	organelle membrane	Cellular Component	GO:0016020, GO:0043227	membrane, membrane-bounded organelle	10.17	24	B8N047, B8N8U3, B8NW32, B8NYI8, B8NA18, B8NC53, B8NGT0, B8NUE2, B8N2F6, B8NA14, B8NQA4, B8MWB1, B8NH98, B8N218, B8NSQ6, B8NBZ5, B8NNI7, B8NGK4, B8MX51, B8NRS8, B8N8C4, B8NA08, B8NPH2, H9CP04
4	GO:0043228	non-membrane-bounded organelle	Cellular Component	GO:0043226	organelle	13.35	30	B8NV98, B8NW54, B8N9W4, B8NWC7, B8NC18, B8NLV6, B8NRZ7, B8NQV3, B8MX19, B8NBV7, B8NTI7, B8NAV9, B8N8X9, B8N514, B8N1T4, B8MWA9, B8NTS2, B8N234, B8NLQ8, B8N8X4, B8N356, B8NG68, B8NEM0, B8N8C6, B8NEM2, B8NHQ0, B8NV35, B8MWS6, B8N9S4, B8N3K7
5	GO:0043231	intracellular membrane-bounded organelle	Cellular Component	GO:0043229, GO:0043227	intracellular organelle, membrane-bounded organelle	72.03	83	B8NRT3, B8N561, B8N047, B8MZW0, B8N048, B8NW54, B8NV33, B8N8U3, B8N9W4, B8NH78, B8NGN0, B8NYI8, B8NA18, B8NKZ9, B8N0U1, B8NM10, B8NC53, B8MX19, B8NPC3, B8NB34, B8NUE2, B8NA14, B8NQA4, B8NAV9, B8N8X9, B8NSQ6, B8N4L2, B8MZV8, B8NIA4, B8NCC1, B8N1T4, B8NGK4, B8NG68, B8NXD4, Q9P900, B8NH82, B8NHQ0, B8N0A7, B8NV35, B8NPH2, B8NPH5, H9CP05, B8NTH0, H9CP04, B8N3K7, B8NDF3, B8NLN2, B8N781, B8NW32, B8MZL9,…
6	GO:0005634	nucleus	Cellular Component	GO:0043231	intracellular membrane-bounded organelle	48.57	39	B8NRT3, B8NDF3, B8NLN2, B8MZW0, B8NV33, B8NW54, B8NH78, B8MZL9, B8NDR9, B8N0U1, B8NM10, B8MX19, B8N6N8, B8NPC3, B8NAV9, B8N8X9, B8N4L2, B8NIA4, B8NCC1, B8NTS2, B8N8X4, B8N356, B8NG68, B8MWC4, B8NXD4, B8NL21, B8N072, B8NG03, B8MZA5, B8N3I6, B8N9I3, B8NH82, B8NHQ0, B8NV35, B8NPH5, B8NLB2, B8NQL7, B8NTH0, B8NJB4
Molecular Function
Level	GO ID	GO Name	GO Type	Parents (ACC)	Parents (Name)	Nodescore	#Seqs	Sequence Names
1	GO:0003674	molecular_function	Molecular Function			406.67	327	B8NK17, B8N561, B8NSR2, B8NDD2, B8NSR1, B8NU54, B8NSR6, B8NC17, B8NC18, B8NEV1, B8NUE2, B8NUE4, B8NWI9, B8NBP4, B8NSQ6, B8NQM7, B8NPK5, B8NLC3, B8MZ14, B8NCC1, B8NGK4, B8N572, B8N575, B8NEG5, B8NRQ3, B8NU68, B8N6Z3, B8N2A0, B8NYN6, Q9P900, B8NVH0, B8NWX2, B8N781, B8NFF2, B8NX93, B8NL19, B8NUT5, B8ND16, B8NDR9, B8NCP9, B8NWG2, B8NUC3, B8NPZ1, B8NH98, B8NFE8, B8NT04, B8N3P7, B8NFE9, B8N419, B8MXL2,…
2	GO:0005488	binding	Molecular Function	GO:0003674	molecular_function	119.23	163	B8NK17, B8N286, B8N047, B8NU54, B8N048, B8MX61, B8NIF4, B8NVP1, B8NSR6, B8N8U3, B8NC17, B8MWD5, B8NKZ9, B8N0U1, B8NQV3, B8NPC3, B8NUE2, B8NBP4, B8NX24, B8N4L2, B8NLC3, B8MZ14, B8NCC1, B8NGK4, B8NQW9, B8N575, B8NEG5, B8NU68, B8NGC2, B8NXD5, B8NXD4, B8N1X4, B8N6Z3, B8N2A0, B8NBY8, B8NYN6, B8NIW2, B8NFF2, B8N940, B8NT99, B8MYW4, B8NP17, B8NUT5, B8ND16, B8NDR9, B8NCP9, B8ND96, B8N6N8, B8NBV7, B8NWG2,…
2	GO:0005215	transporter activity	Molecular Function	GO:0003674	molecular_function	30.99	44	B8NI19, B8N561, B8NR78, B8MVS0, B8NT99, B8NFD4, B8NJD0, B8NH78, B8NB18, B8NYI8, B8NC18, B8NC53, B8NUE2, B8NTI7, B8NI70, B8N5B1, B8NQA4, B8NBP4, B8NSQ6, B8NCX1, B8NLC3, B8NIC6, B8ND93, B8N257, B8NRS8, B8MYT1, B8NDS8, B8MZE3, B8NA08, B8NK63, B8NK44, B8N052, B8NIQ7, B8NN66, B8NH82, B8NIW2, B8NF20, B8NJ85, B8NAM3, B8NW58, B8NVP7, B8NA61, B8NVP6, B8N609
2	GO:0003824	catalytic activity	Molecular Function	GO:0003674	molecular_function	487.05	252	B8NK17, B8NSR2, B8NDD2, B8NSR1, B8NU54, B8NSR6, B8NEV1, B8NUE2, B8NUE4, B8NWI9, B8NBP4, B8NQM7, B8NPK5, B8NLC3, B8MZ14, B8NCC1, B8N572, B8N575, B8NRQ3, B8NU68, B8N6Z3, B8NYN6, Q9P900, B8NVH0, B8NWX2, B8N781, B8NFF2, B8NX93, B8NL19, B8ND16, B8NDR9, B8NCP9, B8NWG2, B8NUC3, B8NPZ1, B8NFE8, B8N3P7, B8NFE9, B8N419, B8MXL2, B8N4T6, B8NDS8, B8NVF9, B8MZA0, B8NL20, B8N7Z1, B8MXM7, B8N6G3, B8NAM3, B8N426,…
3	GO:0016491	oxidoreductase activity	Molecular Function	GO:0003824	catalytic activity	169.31	113	B8NK17, B8N286, B8NSR1, B8NDD2, B8NSR6, B8NIF4, B8NKZ9, B8NI56, B8NH30, B8NWI9, B8NIE7, B8NQM7, B8NX24, B8NPK5, B8MZ14, B8MVT0, B8MWV3, B8MVT1, B8NVQ2, B8NYN6, B8NJ85, B8N1G5, B8NWR9, B8NWX2, B8N781, B8NT98, B8MZY0, B8NX93, B8NL19, B8NT99, B8NR59, B8NDR9, B8NA36, B8MWB1, B8NFE8, B8NFE9, B8N419, B8MXL2, B8NG09, B8MX51, B8N4T6, B8NL20, B8MZA0, B8NSY4, B8N3I6, B8N6G3, B8MXE0, B8N0C7, B8NAM3, B8NJF6,…
3	GO:0043167	ion binding	Molecular Function	GO:0005488	binding	44	104	B8NK17, B8N286, B8NU54, B8NSR6, B8NIF4, B8NKZ9, B8NPC3, B8NUE2, B8N4L2, B8NX24, B8MZ14, B8NCC1, B8NQW9, B8NU68, B8NGC2, B8NXD4, B8N1X4, B8NYN6, B8N2A0, B8NIW2, B8NT99, B8NUT5, B8ND16, B8NDR9, B8ND96, B8NWG2, B8NH98, B8MWB1, B8NFE8, B8N3P7, B8NIC4, B8NFE9, B8N419, B8NCX1, B8ND93, B8NSY8, B8MWC4, B8NVF9, B8NDS8, B8NL21, B8MZA5, B8NN66, B8N3I6, B8N6G3, B8MZI3, B8N0C7, B8MXE0, B8MWS6, B8NJF6, B8NQL8,…
3	GO:0016787	hydrolase activity	Molecular Function	GO:0003824	catalytic activity	81.53	61	B8NI19, B8NRT3, B8MVW0, B8NSR2, B8NIF2, B8NU54, B8MZW0, B8N283, B8NQV3, B8NUE2, B8N8X9, B8NSM7, B8NX26, B8NLC3, B8N8P6, B8NRQ3, B8NU68, B8NPQ8, B8NXD4, B8N6Z3, B8NRD2, B8NIW2, B8N7G6, B8NTP4, B8N609, B8MZY1, B8N227, B8NP17, B8NF16, B8NEL1, B8NIP3, B8NCP9, B8NTI7, B8NFR0, B8NPZ1, B8NVA1, B8NA38, B8NSS8, B8NQG1, B8N3P7, B8NCX1, B8ND93, B8NDK8, B8NJS9, B8N9Z4, B8NQ89, B8NKM7, B8N8X4, B8MYT1, B8NDS8,…
3	GO:0016740	transferase activity	Molecular Function	GO:0003824	catalytic activity	109.08	73	B8N364, B8NYA9, B8NR78, B8MX61, B8N8U3, B8MWD5, B8NXC6, B8N2U0, B8NPC3, B8N5J8, B8NE11, B8NUE4, B8NA14, B8NCV9, B8NBP4, B8NQM7, B8N4L2, B8NCC1, B8N572, B8N575, B8NG68, B8NXD5, B8N0V1, B8NI24, B8N1X4, B8N131, B8NBY8, Q9P900, B8MWA0, B8NHQ0, B8NPH2, B8N6M3, B8NTH0, B8N0E3, B8NN14, B8MZY1, B8NT98, B8NFF2, B8N940, B8N227, B8MYW4, B8NR59, B8NXV4, B8N3U8, B8ND16, B8NVA6, B8NNZ6, B8NLV6, B8NIP3, B8N5H3,…
3	GO:0022857	transmembrane transporter activity	Molecular Function	GO:0005215	transporter activity	51.65	44	B8NI19, B8N561, B8NR78, B8MVS0, B8NT99, B8NFD4, B8NJD0, B8NH78, B8NB18, B8NYI8, B8NC18, B8NC53, B8NUE2, B8NTI7, B8NI70, B8N5B1, B8NQA4, B8NBP4, B8NSQ6, B8NCX1, B8NLC3, B8NIC6, B8ND93, B8N257, B8NRS8, B8MYT1, B8NDS8, B8MZE3, B8NA08, B8NK63, B8NK44, B8N052, B8NIQ7, B8NN66, B8NH82, B8NIW2, B8NF20, B8NJ85, B8NAM3, B8NW58, B8NVP7, B8NA61, B8NVP6, B8N609
3	GO:0097367	carbohydrate derivative binding	Molecular Function	GO:0005488	binding	5.79	34	B8NN14, B8N286, B8NU54, B8NXV4, B8ND16, B8NLV6, B8ND96, B8NPC3, B8NUE2, B8NFR0, B8NVA1, B8N8X9, B8MYT2, B8NQG1, B8N3P7, B8NCX1, B8ND93, B8NKC6, B8N8X4, B8MYT1, B8NGC2, B8NDS8, B8N1X4, B8NAI6, B8N8Q9, B8NRD2, B8N6G3, B8N0C7, B8MXE0, B8NIW2, B8N6K9, B8MWS6, B8MYK0, B8N9M2
3	GO:1901363	heterocyclic compound binding	Molecular Function	GO:0005488	binding	90.01	111	B8NK17, B8N286, B8NU54, B8NSR6, B8NC17, B8MWD5, B8N0U1, B8NQV3, B8NPC3, B8NUE2, B8NBP4, B8NX24, B8MZ14, B8NCC1, B8NEG5, B8NGC2, B8NXD4, B8N1X4, B8N6Z3, B8N2A0, B8NYN6, B8NIW2, B8N940, B8NT99, B8MYW4, B8NP17, B8ND16, B8ND96, B8N6N8, B8NWG2, B8NA36, B8MWB1, B8NFE8, B8NIC4, B8N3P7, B8NFE9, B8NCX1, B8ND93, B8NTS2, B8MWC4, B8NDS8, B8NVF9, B8NL21, B8MZA5, B8N3I6, B8N6G3, B8N0C7, B8MXE0, B8MWS6, B8NJF6,…
3	GO:0036094	small molecule binding	Molecular Function	GO:0005488	binding	49.9	60	B8NI19, B8NK17, B8N286, B8NU54, B8NSR6, B8NT70, B8NPC3, B8NUE2, B8NCV9, B8N8X9, B8MYT2, B8MZ14, B8NGC2, B8N1X4, B8NYN6, B8N8Q9, B8NRD2, B8NIW2, B8NI20, B8NBU9, B8NTH0, B8NN14, B8NFF2, B8N467, B8NT99, B8NXV4, B8ND16, B8NAH1, B8NLV6, B8ND96, B8NWG2, B8NFR0, B8NA36, B8MWB1, B8NVA1, B8NFE8, B8NQG1, B8NFE9, B8N3P7, B8NCX1, B8ND93, B8NKC6, B8N8X4, B8MYT1, B8NVF9, B8NDS8, B8NF24, B8N072, B8NAI6, B8N3I6,…
3	GO:0097159	organic cyclic compound binding	Molecular Function	GO:0005488	binding	90.01	111	B8NK17, B8N286, B8NU54, B8NSR6, B8NC17, B8MWD5, B8N0U1, B8NQV3, B8NPC3, B8NUE2, B8NBP4, B8NX24, B8MZ14, B8NCC1, B8NEG5, B8NGC2, B8NXD4, B8N1X4, B8N6Z3, B8N2A0, B8NYN6, B8NIW2, B8N940, B8NT99, B8MYW4, B8NP17, B8ND16, B8ND96, B8N6N8, B8NWG2, B8NA36, B8MWB1, B8NFE8, B8NIC4, B8N3P7, B8NFE9, B8NCX1, B8ND93, B8NTS2, B8MWC4, B8NDS8, B8NVF9, B8NL21, B8MZA5, B8N3I6, B8N6G3, B8N0C7, B8MXE0, B8MWS6, B8NJF6,…
3	GO:0005515	protein binding	Molecular Function	GO:0005488	binding	49.51	37	B8NYA9, B8NN14, B8N940, B8MX61, B8NV33, B8N3U8, B8MWD5, B8NWC7, B8NF16, B8N2U0, B8NCP9, B8ND96, B8MX19, B8N6N8, B8NPC3, B8NBV7, B8NCT8, B8NT04, B8NBZ5, B8NDK8, B8NGK4, B8NQW9, B8N575, B8NGC2, B8NXD5, B8N7A2, B8N8C6, B8NG03, B8NYB6, B8NBY8, B8N6K9, B8NHQ0, B8NS39, B8N5Q7, B8NLB2, B8NUP7, B8NQH6
4	GO:0003676	nucleic acid binding	Molecular Function	GO:1901363, GO:0097159	heterocyclic compound binding, organic cyclic compound binding	86.92	53	B8NYA9, B8NT78, B8MZW0, B8NW54, B8NV33, B8NC17, B8NH78, B8MWD5, B8N0U1, B8NM10, B8NQV3, B8MX19, B8NBP4, B8N8X9, B8NIA4, B8NCC1, B8NEG5, B8NLI2, B8NXD4, B8N6Z3, B8N2A0, B8NRD2, B8NH82, B8NHQ0, B8NV35, B8N9S4, B8NPH5, B8NLN2, B8N940, B8MYW4, B8NP17, B8N3U8, B8MZL9, B8N6N8, B8MZL5, B8NCT8, B8NVA1, B8NIC4, B8ND93, B8NTS2, B8N234, B8N8X4, B8MWC4, B8NL21, B8MZA5, B8NAI6, B8N3I6, B8NS39, B8N5Q7, B8NJB4,…
4	GO:0043169	cation binding	Molecular Function	GO:0043167	ion binding	43.45	59	B8N122, B8NXX3, B8NT78, B8NLH3, B8NIF4, B8NGN0, B8NKZ9, B8N0H8, B8N7N9, B8N4L2, B8NX24, B8N8P6, B8NCC1, B8NQW9, B8NLI2, B8NU68, B8NGC2, B8N9C3, B8NXD4, B8NI24, B8N494, B8N2A0, B8MWA0, B8NBU9, B8NPH5, B8N862, B8NWT4, B8N3U8, B8NUT5, B8NDR9, B8NF16, B8NAH1, B8NNR0, B8ND96, B8N1H8, B8NI70, B8NFR0, B8NH98, B8NQG1, B8NIC4, B8N3P7, B8N419, B8ND93, B8NKC6, B8N234, B8NSY8, B8MWC4, B8NL21, B8N072, B8NH69,…
4	GO:0043168	anion binding	Molecular Function	GO:0043167	ion binding	29.88	54	B8NK17, B8N286, B8NU54, B8NSR6, B8NT70, B8NPC3, B8NUE2, B8NCV9, B8N8X9, B8MYT2, B8MZ14, B8NGC2, B8N1X4, B8NYN6, B8N8Q9, B8NRD2, B8NIW2, B8NI20, B8NTH0, B8NN14, B8N467, B8NT99, B8NXV4, B8ND16, B8NAH1, B8NLV6, B8ND96, B8NWG2, B8NFR0, B8MWB1, B8NVA1, B8NFE8, B8NQG1, B8NFE9, B8N3P7, B8NCX1, B8ND93, B8NKC6, B8N8X4, B8MYT1, B8NVF9, B8NDS8, B8NF24, B8NAI6, B8N6G3, B8N0C7, B8MXE0, B8N6K9, B8MVU6, B8MWS6,…
4	GO:0032553	ribonucleotide binding	Molecular Function	GO:0097367, GO:0000166	carbohydrate derivative binding, nucleotide binding	9.65	34	B8NN14, B8N286, B8NU54, B8NXV4, B8ND16, B8NLV6, B8ND96, B8NPC3, B8NUE2, B8NFR0, B8NVA1, B8N8X9, B8MYT2, B8NQG1, B8N3P7, B8NCX1, B8ND93, B8NKC6, B8N8X4, B8MYT1, B8NGC2, B8NDS8, B8N1X4, B8NAI6, B8N8Q9, B8NRD2, B8N6G3, B8N0C7, B8MXE0, B8NIW2, B8N6K9, B8MWS6, B8MYK0, B8N9M2
4	GO:1901265	nucleoside phosphate binding	Molecular Function	GO:1901363, GO:0097159	heterocyclic compound binding, organic cyclic compound binding	55.3	54	B8NK17, B8N286, B8NU54, B8NSR6, B8NT70, B8NPC3, B8NUE2, B8N8X9, B8MYT2, B8MZ14, B8NGC2, B8N1X4, B8NYN6, B8N8Q9, B8NRD2, B8NIW2, B8NI20, B8NBU9, B8NN14, B8N467, B8NT99, B8NXV4, B8ND16, B8NLV6, B8ND96, B8NFR0, B8NA36, B8MWB1, B8NVA1, B8NFE8, B8NQG1, B8NFE9, B8N3P7, B8NCX1, B8ND93, B8NKC6, B8N8X4, B8MYT1, B8NVF9, B8NDS8, B8NF24, B8N072, B8NAI6, B8N3I6, B8N6G3, B8N0C7, B8MXE0, B8N6K9, B8MVU6, B8MWS6,…
4	GO:0000166	nucleotide binding	Molecular Function	GO:0036094, GO:1901265	small molecule binding, nucleoside phosphate binding	78.99	54	B8NK17, B8N286, B8NU54, B8NSR6, B8NT70, B8NPC3, B8NUE2, B8N8X9, B8MYT2, B8MZ14, B8NGC2, B8N1X4, B8NYN6, B8N8Q9, B8NRD2, B8NIW2, B8NI20, B8NBU9, B8NN14, B8N467, B8NT99, B8NXV4, B8ND16, B8NLV6, B8ND96, B8NFR0, B8NA36, B8MWB1, B8NVA1, B8NFE8, B8NQG1, B8NFE9, B8N3P7, B8NCX1, B8ND93, B8NKC6, B8N8X4, B8MYT1, B8NVF9, B8NDS8, B8NF24, B8N072, B8NAI6, B8N3I6, B8N6G3, B8N0C7, B8MXE0, B8N6K9, B8MVU6, B8MWS6,…
5	GO:0046872	metal ion binding	Molecular Function	GO:0043169	cation binding	72.42	59	B8N122, B8NXX3, B8NT78, B8NLH3, B8NIF4, B8NGN0, B8NKZ9, B8N0H8, B8N7N9, B8N4L2, B8NX24, B8N8P6, B8NCC1, B8NQW9, B8NLI2, B8NU68, B8NGC2, B8N9C3, B8NXD4, B8NI24, B8N494, B8N2A0, B8MWA0, B8NBU9, B8NPH5, B8N862, B8NWT4, B8N3U8, B8NUT5, B8NDR9, B8NF16, B8NAH1, B8NNR0, B8ND96, B8N1H8, B8NI70, B8NFR0, B8NH98, B8NQG1, B8NIC4, B8N3P7, B8N419, B8ND93, B8NKC6, B8N234, B8NSY8, B8MWC4, B8NL21, B8N072, B8NH69,…

## Sheet: Enrichemnt Analysis
Up-regulated proteins																Down-regulated proteins
Biological Process																Biological Process
Category	Term	Count	%	PValue	Genes	List Total	Pop Hits	Pop Total	Fold Enrichment	Bonferroni	Benjamini	FDR				Category	Term	Count	%	PValue	Genes	List Total	Pop Hits	Pop Total	Fold Enrichment	Bonferroni	Benjamini	FDR
GOTERM_BP_DIRECT	GO:0005975~carbohydrate metabolic process	35	5.49451	2.84554e-10	220698222, 238494736, 238493966, 238497209, 238489193, 220690187, 220689461, 220692242, 220700420, 238500554, 220698467, 220693850, 238501806, 238488229, 220701590, 220694869, 238505728, 238483435, 238486924, 238490826, 238499289, 238482263, 220689557, 220699384, 220691023, 238489683, 220692632, 238494552, 238504642, 220701006, 220692836, 220691667, 238486534, 220691904, 220690935, 220691748, 292…	204	189	3666	3.32789	4.12603e-08	4.12603e-08	4.12603e-08				GOTERM_BP_DIRECT	GO:0006810~transport	8	1.94175	0.00198047	238486806, 238491978, 220699520, 220690380, 238499847, 220698647, 220701630, 220699614, 238506128, 238490043, 238486994, 238484683, 220692623, 220697639, 220692911, 238499271	127	53	3666	4.35715	0.168369	0.184184	0.184184
GOTERM_BP_DIRECT	GO:0009308~amine metabolic process	4	0.627943	0.00761569	238482049, 220700313, 220699851, 220695155, 220695353, 238487468, 238494538, 238494934	204	8	3666	8.98529	0.669947	0.552137	0.552137				GOTERM_BP_DIRECT	GO:0016226~iron-sulfur cluster assembly	4	0.970874	0.00534349	220699060, 220696378, 238503215, 220691651, 238486138, 238493295, 259511265, 238485886, 220699186	127	11	3666	10.4968	0.392423	0.248472	0.248472
GOTERM_BP_DIRECT	GO:0006094~gluconeogenesis	3	0.470958	0.0273064	238487818, 238496347, 220696438, 220700026, 220694289, 238493415	204	5	3666	10.7824	0.981948	0.989856	0.989856				GOTERM_BP_DIRECT	GO:0006979~response to oxidative stress	4	0.970874	0.0159962	220689631, 238486630, 238499689, 238507433, 220699432, 220692832, 238491402, 220697351	127	16	3666	7.21654	0.776796	0.495881	0.495881
GOTERM_BP_DIRECT	GO:0006749~glutathione metabolic process	3	0.470958	0.0273064	238500177, 238482179, 220700378, 220690844, 238504284, 220693076	204	5	3666	10.7824	0.981948	0.989856	0.989856				GOTERM_BP_DIRECT	GO:0006662~glycerol ether metabolic process	3	0.728155	0.0440253	220694148, 238491398, 220697349, 238497684, 238496065, 220693351	127	10	3666	8.65984	0.984812	1	1
GOTERM_BP_DIRECT	GO:0008152~metabolic process	23	3.61068	0.0448578	238492715, 220696088, 220697212, 220701239, 220699454, 238490836, 220697175, 238497415, 238494840, 238508539, 220700300, 238487410, 238495596, 220694763, 220692349, 238491050, 238488106, 238497295, 220694823, 220701075, 220698729, 238488725, 238485934, 220699084, 238483135, 238482023, 238483573, 220697068, 220698377, 220700856, 220696232, 238503510, 238493003, 238491124, 220695306, 220688980, 220…	204	273	3666	1.51401	0.998712	1	1				GOTERM_BP_DIRECT	GO:0045454~cell redox homeostasis	4	0.970874	0.0756942	220694148, 238491398, 220697349, 238497684, 238503814, 238496065, 220693351, 220690610	127	29	3666	3.98154	0.999338	1	1
GOTERM_BP_DIRECT	GO:0000272~polysaccharide catabolic process	6	0.941915	0.0509915	238498740, 220692291, 300680889, 220689659, 294956575, 238501640, 238486196, 220698118, 238507489, 220699215, 238484013, 298351725, 238488985, 220693879, 298351524, 220701295	204	37	3666	2.91415	0.999494	1	1				GOTERM_BP_DIRECT	GO:0006122~mitochondrial electron transport, ubiquinol to cytochrome c	2	0.485437	0.0996326	238491892, 220697596, 220692228, 238501514	127	3	3666	19.2441	0.999942	1	1
GOTERM_BP_DIRECT	GO:0006098~pentose-phosphate shunt	3	0.470958	0.0849597	238483435, 238496347, 220694289, 220701006, 238501620, 220692281	204	9	3666	5.9902	0.999997	1	1
																Cellular Component
Cellular Component																Category	Term	Count	%	PValue	Genes	List Total	Pop Hits	Pop Total	Fold Enrichment	Bonferroni	Benjamini	FDR
Category	Term	Count	%	PValue	Genes	List Total	Pop Hits	Pop Total	Fold Enrichment	Bonferroni	Benjamini	FDR				GOTERM_CC_DIRECT	GO:0005750~mitochondrial respiratory chain complex III	2	0.485437	0.0647709	238491892, 220697596, 220692228, 238501514	143	2	4313	30.1608	0.943834	1	1
GOTERM_CC_DIRECT	GO:0005576~extracellular region	16	2.51177	5.29448e-07	292495588, 220699170, 327488328, 238498740, 238492517, 294956575, 220697298, 238493647, 342165236, 298351510, 220693378, 306755732, 238501640, 220700420, 238491296, 220699215, 238504016, 220691799, 238488985, 238500656, 238486106, 220693835, 220693879, 220698729, 220701295, 296439517, 238482263, 238498652, 220692291, 300680889, 327488311, 238497738, 220700132, 238488030, 238486196, 220696554, 220…	127	111	4313	4.89523	2.11777e-05	2.11779e-05	2.11779e-05				GOTERM_CC_DIRECT	GO:0005623~cell	4	0.970874	0.0997238	220694148, 238491398, 220697349, 238497684, 238503814, 238496065, 220693351, 220690610	143	34	4313	3.54833	0.989082	1	1
GOTERM_CC_DIRECT	GO:0031225~anchored component of membrane	4	0.627943	0.0012246	238490310, 220692374, 220689557, 220695242, 298351646, 238501806, 238494712, 220696805, 238507285	127	8	4313	16.9803	0.0478322	0.024492	0.024492
GOTERM_CC_DIRECT	GO:0005886~plasma membrane	4	0.627943	0.0387902	238490310, 220692374, 220689557, 220695242, 298351646, 238501806, 238494712, 220696805, 238507285	127	26	4313	5.22471	0.79454	0.517203	0.517203				Molecular Function
																Category	Term	Count	%	PValue	Genes	List Total	Pop Hits	Pop Total	Fold Enrichment	Bonferroni	Benjamini	FDR
Molecular Function																GOTERM_MF_DIRECT	GO:0015035~protein disulfide oxidoreductase activity	6	1.45631	0.00112193	220694148, 238490011, 238500375, 238491398, 220697349, 238497684, 220698631, 238503814, 238496065, 220693175, 220693351, 220690610	258	20	6164	7.16744	0.145431	0.151229	0.151229
Category	Term	Count	%	PValue	Genes	List Total	Pop Hits	Pop Total	Fold Enrichment	Bonferroni	Benjamini	FDR				GOTERM_MF_DIRECT	GO:0016491~oxidoreductase activity	39	9.46602	0.00216041	220693295, 220695671, 238507223, 220700507, 238497934, 220695677, 238502012, 220701354, 220693176, 220695676, 238486684, 238497774, 220699876, 220696204, 238501840, 220700104, 238500119, 238497572, 238487974, 220692648, 238500916, 238499321, 238498398, 220693483, 220691182, 220692391, 220689477, 238494794, 238484591, 220698335, 220692477, 220693047, 220690019, 238501658, 238482811, 220691929, 238…	258	569	6164	1.63755	0.261242	0.151229	0.151229
GOTERM_MF_DIRECT	GO:0030246~carbohydrate binding	11	1.72684	2.92949e-06	292495588, 238498682, 238499289, 238482263, 238482175, 220699004, 238498414, 238489683, 220700420, 220692632, 220700376, 220695498, 220701654, 238495224, 220698467, 238497840, 220693850, 220693716, 238484013, 238485774, 238484731, 220693429, 298351524, 220701295	360	29	6164	6.49464	0.000579872	0.000580039	0.00057711				GOTERM_MF_DIRECT	GO:0016740~transferase activity	14	3.39806	0.0032475	238482653, 220689207, 220697592, 220699571, 238498308, 220688519, 238485294, 220697930, 238488365, 220698764, 220695676, 238489971, 238500636, 238488609, 238486908, 220695680, 220700615, 238507598, 238506585, 238495588, 238491884, 238503039, 220691563, 220693663, 220698611, 220691789, 238495580, 220697808	258	132	6164	2.53394	0.3658	0.15155	0.15155
GOTERM_MF_DIRECT	GO:0004553~hydrolase activity, hydrolyzing O-glycosyl compounds	16	2.51177	3.37234e-05	238498682, 238499697, 220695254, 238494736, 238497209, 220694720, 220689461, 220692242, 220695498, 238501542, 220690166, 220693850, 238485774, 238488229, 220701590, 238484603, 238507093, 238490826, 220697740, 220699004, 220699384, 220697063, 238505679, 220699969, 238504866, 238495224, 220689776, 220692836, 238500866, 238486534, 220691904, 238487704	360	78	6164	3.51225	0.0066551	0.00333862	0.00332176				GOTERM_MF_DIRECT	GO:0050662~coenzyme binding	5	1.21359	0.0467706	238487904, 220695108, 238494444, 220696389, 238497742, 220700069, 238490438, 220696869, 220693380, 238493317	258	33	6164	3.61992	0.998776	1	1
GOTERM_MF_DIRECT	GO:0004185~serine-type carboxypeptidase activity	5	0.784929	0.00385312	220697083, 238505416, 220692794, 238490866, 238507047, 220689438, 220688966, 238499613, 220690051, 238508509	360	12	6164	7.13426	0.534383	0.254306	0.253022				GOTERM_MF_DIRECT	GO:0051536~iron-sulfur cluster binding	3	0.728155	0.0867948	220699060, 220696378, 238486138, 238493295, 259511265, 238485886, 220699186	258	12	6164	5.97287	0.999997	1	1
GOTERM_MF_DIRECT	GO:0051287~NAD binding	9	1.41287	0.00675049	220689416, 238507003, 238495648, 238494028, 220689483, 220695710, 220690087, 220694117, 220698900, 238489185, 220698218, 220690184, 238507137, 238496003, 238505500, 238505719, 238485566, 220694900	360	49	6164	3.1449	0.73845	0.334149	0.332462
GOTERM_MF_DIRECT	GO:0008131~primary amine oxidase activity	4	0.627943	0.00880698	238482049, 220700313, 220699851, 220695155, 220695353, 238487468, 238494538, 238494934	360	8	6164	8.56111	0.826488	0.348756	0.346995				KEGG Pathway
GOTERM_MF_DIRECT	GO:0004616~phosphogluconate dehydrogenase (decarboxylating) activity	4	0.627943	0.0172973	220695710, 238489185, 220698218, 238501620, 220689416, 238507003, 238495648, 220692281	360	10	6164	6.84889	0.968408	0.371545	0.369668				Category	Term	Count	%	PValue	Genes	List Total	Pop Hits	Pop Total	Fold Enrichment	Bonferroni	Benjamini	FDR
GOTERM_MF_DIRECT	GO:0004519~endonuclease activity	5	0.784929	0.0180536	238491146, 220691273, 238497622, 220693320, 238491032, 238502697, 220697223, 238502459, 220697166, 220691392	360	18	6164	4.75617	0.972874	0.371545	0.369668				KEGG_PATHWAY	afv00190:Oxidative phosphorylation	9	2.18447	0.0100702	220691708, 238483631, 220697596, 220698422, 220688922, 220692391, 238491892, 238489155, 238489593, 238508418, 220701104, 220698203, 238501840, 238503329, 220692228, 238501514, 220691506, 238502925	86	78	2164	2.9034	0.497543	0.629067	0.629067
GOTERM_MF_DIRECT	GO:0008236~serine-type peptidase activity	5	0.784929	0.0180536	306755732, 220691220, 238502353, 220696752, 220696554, 220695443, 238495114, 238491296, 220697298, 238490204, 238493647	360	18	6164	4.75617	0.972874	0.371545	0.369668				KEGG_PATHWAY	afv00480:Glutathione metabolism	6	1.45631	0.018502	238482653, 238494330, 238489971, 220698611, 238486908, 220688843, 220700615, 238507598, 220699571, 238508252, 220688519, 220695051	86	40	2164	3.77442	0.719146	0.629067	0.629067
GOTERM_MF_DIRECT	GO:0008233~peptidase activity	5	0.784929	0.0180536	220699904, 238500177, 238497756, 220693387, 220700830, 238487574, 238492193, 220693076, 238483083, 220695827	360	18	6164	4.75617	0.972874	0.371545	0.369668
GOTERM_MF_DIRECT	GO:0003840~gamma-glutamyltransferase activity	3	0.470958	0.0187649	238500177, 238482179, 220700378, 220690844, 238504284, 220693076	360	4	6164	12.8417	0.9765	0.371545	0.369668
GOTERM_MF_DIRECT	GO:0048038~quinone binding	4	0.627943	0.0290818	238482049, 220700313, 220699851, 220695155, 220695353, 238487468, 238494538, 238494934	360	12	6164	5.70741	0.997102	0.4963	0.493793
GOTERM_MF_DIRECT	GO:0004096~catalase activity	3	0.470958	0.0300788	220699827, 220692642, 238487420, 238494250, 220695011, 238499309	360	5	6164	10.2733	0.997635	0.4963	0.493793
GOTERM_MF_DIRECT	GO:0004252~serine-type endopeptidase activity	5	0.784929	0.0415888	220695999, 220699170, 327488328, 220691097, 220697303, 220697301, 238491306, 238502107, 238491302, 238486106, 238492537	360	23	6164	3.72222	0.999778	0.617965	0.614844
GOTERM_MF_DIRECT	GO:0003824~catalytic activity	25	3.92465	0.0436945	238487408, 220697212, 220697175, 220692161, 238493405, 238500554, 220688894, 220698500, 220690665, 238495392, 220690109, 238508360, 238499289, 220700712, 220695582, 220696232, 238503792, 238491124, 220692632, 220696433, 238506345, 220699821, 220690612, 220701281, 238486578, 220691748, 238483985, 238482175, 220697595, 238491566, 238501380, 220689087, 238505548, 220697433, 238491890, 220693716, 238…	360	286	6164	1.4967	0.999856	0.617965	0.614844
GOTERM_MF_DIRECT	GO:0050660~flavin adenine dinucleotide binding	16	2.51177	0.0472997	238482431, 220694085, 238499755, 238507642, 220700449, 220700504, 220692182, 238503740, 220696267, 238494388, 220689765, 238501422, 238493073, 220692865, 238482647, 220695080, 238482321, 238495939, 220700612, 238496807, 220696778, 238504844, 220694810, 238490256, 238495006, 220688541, 238497389, 220690573, 220695389, 238495640, 220694519, 220695706	360	161	6164	1.70159	0.999932	0.624356	0.621203
GOTERM_MF_DIRECT	GO:0016614~oxidoreductase activity, acting on CH-OH group of donors	11	1.72684	0.0547717	238482321, 238482431, 238495939, 220694085, 238499755, 238496807, 220700449, 220700504, 220692182, 220696778, 238504844, 220694810, 238490256, 238495006, 220689765, 238497389, 238501422, 220695389, 238495640, 220694519, 220692865, 220695706	360	97	6164	1.9417	0.999986	0.677799	0.674376
GOTERM_MF_DIRECT	GO:0008061~chitin binding	3	0.470958	0.0584616	220690187, 238505679, 220690166, 238492517, 220695989, 238505728	360	7	6164	7.3381	0.999993	0.680906	0.677467
GOTERM_MF_DIRECT	GO:0009055~electron carrier activity	4	0.627943	0.0623643	238503267, 220697977, 220695079, 238494386, 220700612, 220691677, 238482647, 238488703	360	16	6164	4.28056	0.999997	0.686008	0.682543
GOTERM_MF_DIRECT	GO:0030170~pyridoxal phosphate binding	10	1.56986	0.0861205	238508360, 220695210, 220697055, 238494648, 238503792, 238490810, 220698130, 238503532, 238493455, 220696458, 238496623, 220690470, 220697325, 220688894, 238491350, 238489009, 220690599, 238482605, 220694427, 220700591	360	92	6164	1.86111	1	0.897466	0.892933
GOTERM_MF_DIRECT	GO:0005096~GTPase activator activity	3	0.470958	0.0928323	238491354, 220689992, 220697327, 238493401, 238505298, 220696431	360	9	6164	5.70741	1	0.91904	0.914398
KEGG Pathway
Category	Term	Count	%	PValue	Genes	List Total	Pop Hits	Pop Total	Fold Enrichment	Bonferroni	Benjamini	FDR
KEGG_PATHWAY	afv01100:Metabolic pathways	98	15.3846	1.45604e-05	220698222, 238494538, 220698220, 238494778, 238489193, 238493455, 220696964, 220698900, 220693578, 220698467, 238488301, 220694427, 220700182, 238483999, 220691957, 220694429, 238489517, 238486924, 238490628, 220697486, 220700991, 220689991, 220701288, 238494552, 238487224, 220701281, 238487468, 238488439, 298351524, 238483985, 238492817, 238507003, 238501382, 238500177, 238493597, 238496623, 238…	155	1006	2164	1.36005	0.00126596	0.00126675	0.00115027
KEGG_PATHWAY	afv01200:Carbon metabolism	22	3.45369	0.000264366	220695011, 220692281, 238493966, 220692182, 238494028, 238493455, 220689483, 220692642, 220698900, 238508539, 238496347, 220700026, 220696267, 220694288, 238496345, 220694289, 238501620, 238501422, 238493073, 238493053, 238503648, 220694900, 220690727, 220694869, 220690527, 238483435, 238487818, 238493415, 238499309, 238503510, 220695447, 220699827, 220696458, 220696438, 220688980, 220696257, 238…	155	132	2164	2.32688	0.0227403	0.00894728	0.00812454
KEGG_PATHWAY	afv01110:Biosynthesis of secondary metabolites	50	7.84929	0.000308527	220695353, 220698222, 238494538, 238494934, 220698220, 238493966, 238489193, 238491672, 238493455, 220692642, 220698900, 220693578, 220697776, 238488301, 220698467, 238491792, 238495596, 220694427, 220700182, 220691957, 238482023, 220697486, 220694374, 238503510, 220699827, 220700110, 238488030, 220696438, 238495122, 238504048, 220690459, 238487986, 238486016, 238487468, 238485566, 220700591, 238…	155	439	2164	1.59012	0.0264888	0.00894728	0.00812454
KEGG_PATHWAY	afv00500:Starch and sucrose metabolism	13	2.04082	0.000469232	238498682, 220695254, 294956575, 238494736, 238500554, 238507489, 220699215, 238504016, 220693850, 238485772, 238485774, 238487534, 220701295, 296439517, 220699884, 220699004, 220689659, 220699003, 238493415, 238486196, 238504866, 220696438, 220689776, 238504466, 220690711, 238484013, 220690935, 220691748, 298351524	155	57	2164	3.18415	0.0400103	0.0102058	0.00926733
KEGG_PATHWAY	afv00630:Glyoxylate and dicarboxylate metabolism	11	1.72684	0.000747875	238498138, 220695011, 238499309, 238493966, 238494028, 220699827, 220689483, 220692642, 220693578, 220688980, 238508539, 220696257, 238507137, 220696267, 238487420, 238493073, 238503648, 238493053, 238494250, 220694900, 220690527, 220694869	155	44	2164	3.49032	0.0630163	0.013013	0.0118164
KEGG_PATHWAY	afv00052:Galactose metabolism	8	1.25589	0.00596141	292495588, 238498682, 238482263, 220699004, 220695254, 238494736, 238489683, 238504866, 220700420, 238500554, 220689776, 220698467, 220693850, 238484013, 238485774, 220691748, 298351524, 220701295	155	32	2164	3.49032	0.405595	0.0864404	0.0784919
KEGG_PATHWAY	afv00260:Glycine, serine and threonine metabolism	11	1.72684	0.00842593	238482049, 220699851, 220695155, 238499755, 238498138, 220695353, 238494538, 238494934, 238503532, 220695447, 220690087, 220693578, 220690470, 220696267, 238505500, 238504048, 238495122, 220700313, 238493073, 238487468, 220692865, 220690727	155	60	2164	2.55957	0.521051	0.104722	0.0950926
KEGG_PATHWAY	afv00350:Tyrosine metabolism	11	1.72684	0.0118689	238482049, 220699851, 238490218, 220695155, 220697055, 238501090, 220695353, 238494538, 238494934, 238490810, 238493455, 220689087, 220696458, 220697845, 238500972, 220692016, 238506345, 220700313, 238487468, 238488439, 220696759, 220691957	155	63	2164	2.43769	0.64611	0.129074	0.117205
KEGG_PATHWAY	afv00511:Other glycan degradation	4	0.627943	0.0151703	238501640, 238483137, 220701654, 238494552, 220692291, 298351725, 220700857, 238484731, 220695162	155	8	2164	6.98065	0.735505	0.131982	0.119846
KEGG_PATHWAY	afv00740:Riboflavin metabolism	4	0.627943	0.0151703	238488130, 238491124, 238489189, 220697212, 238501382, 220700182, 220698220, 220692162	155	8	2164	6.98065	0.735505	0.131982	0.119846
KEGG_PATHWAY	afv01130:Biosynthesis of antibiotics	32	5.02355	0.0179963	220697055, 238496517, 220692281, 238493966, 238490810, 238493455, 238491672, 342165236, 220692642, 220693578, 220698900, 220700026, 220700300, 238491350, 220698467, 238491792, 220694427, 220694869, 238483435, 238487818, 238482023, 220697486, 238501090, 220694374, 238493415, 238503510, 220699827, 220700110, 238489683, 238488030, 220688980, 220696438, 220697325, 238495122, 238504048, 220701006, 238…	155	302	2164	1.47934	0.794012	0.141863	0.128818
KEGG_PATHWAY	afv00030:Pentose phosphate pathway	7	1.0989	0.0195673	238486924, 238483435, 220691806, 238493415, 220692281, 220692000, 220696438, 238500670, 220694288, 238496345, 220699579, 238501058, 220701006, 238501620	155	31	2164	3.15255	0.820796	0.141863	0.128818
KEGG_PATHWAY	afv00460:Cyanoamino acid metabolism	6	0.941915	0.0384831	238482179, 296439517, 238504284, 220693076, 220699992, 238500177, 220696257, 220700378, 238487750, 238504016, 220690844, 220690711, 238493053	155	27	2164	3.10251	0.967096	0.257541	0.233859
KEGG_PATHWAY	afv00480:Glutathione metabolism	7	1.0989	0.0602766	238482179, 238504284, 220698048, 220693076, 220692281, 238507670, 238500177, 238493775, 220700378, 238501620, 220688555, 220690844, 238488845, 220696618	155	40	2164	2.44323	0.995523	0.362056	0.328763
KEGG_PATHWAY	afv00531:Glycosaminoglycan degradation	3	0.470958	0.0624234	238483137, 238494552, 238500866, 220700857, 220691904, 220695162	155	6	2164	6.98065	0.996331	0.362056	0.328763
KEGG_PATHWAY	afv00040:Pentose and glucuronate interconversions	6	0.941915	0.0804874	294863172, 220699454, 220699453, 220699320, 238493405, 220696433, 220699349, 238486464, 238486672, 238500866, 238486674, 220691904, 238486406	155	33	2164	2.53842	0.999325	0.426778	0.387534
KEGG_PATHWAY	afv00603:Glycosphingolipid biosynthesis - globo series	3	0.470958	0.0833935	292495588, 220700420, 238483137, 238494552, 238482263, 220700857, 220695162	155	7	2164	5.98341	0.999487	0.426778	0.387534

## Sheet: Domain Enrichemnt
Up-regulated proteins
Category	Term	Count	%	PValue	Genes	List Total	Pop Hits	Pop Total	Fold Enrichment	Bonferroni	Benjamini	FDR
INTERPRO	IPR017853:Glycoside hydrolase, superfamily	27	4.23862	2.70587e-08	294956575, 238497209, 220690187, 238501640, 220700420, 238500554, 220693850, 238488985, 238501806, 238488229, 220701590, 238505728, 238490826, 238482263, 220689557, 300680889, 238494552, 298351725, 220691667, 220691904, 220690935, 220691748, 298351524, 292495588, 238498682, 238491566, 238494712, 238507285, 298351510, 220694720, 220695498, 220697433, 220699215, 220690166, 238504016, 238503247, 238…	512	145	9765	3.55139	2.19444e-05	2.19446e-05	2.18364e-05
INTERPRO	IPR013781:Glycoside hydrolase, catalytic domain	19	2.98273	2.27733e-06	294956575, 238494712, 238507285, 298351510, 220690187, 238501640, 238500554, 220699215, 220690166, 238503247, 238485772, 238488985, 238501806, 238488229, 220701590, 220693835, 238505728, 238484603, 238483137, 238490826, 238498652, 220692291, 300680889, 220697740, 220689557, 220700857, 220699003, 220695242, 220695162, 220697063, 238505679, 238486196, 220692374, 238494552, 220698118, 238504466, 238…	512	97	9765	3.7358	0.00184521	0.000923457	0.000918902
INTERPRO	IPR000322:Glycoside hydrolase, family 31	5	0.784929	0.000756291	220694720, 220695498, 238498682, 238495224, 220693850, 220699004, 238484013, 238485774, 220701295, 298351524, 238497209	512	9	9765	10.5957	0.458593	0.204451	0.203442
INTERPRO	IPR000103:Pyridine nucleotide-disulphide oxidoreductase, class-II	5	0.784929	0.00120857	238497546, 238500882, 238503203, 220693282, 220691645, 220693284, 238497550, 238490638, 220696969, 220691912	512	10	9765	9.53613	0.624967	0.228407	0.227281
INTERPRO	IPR011013:Galactose mutarotase-like domain	6	0.941915	0.00140818	238498682, 220699004, 238489683, 220695498, 220701654, 238495224, 220698467, 220693850, 238484013, 238485774, 238484731, 220701295, 298351524	512	17	9765	6.73139	0.681088	0.228407	0.227281
INTERPRO	IPR020615:Thiolase, acyl-enzyme intermediate active site	4	0.627943	0.00253003	238485934, 220699084, 238508539, 220688980, 238482023, 220700300, 220698377, 238489503	512	6	9765	12.7148	0.871837	0.265556	0.264247
INTERPRO	IPR002155:Thiolase	4	0.627943	0.00253003	238485934, 220699084, 238508539, 220688980, 238482023, 220700300, 220698377, 238489503	512	6	9765	12.7148	0.871837	0.265556	0.264247
INTERPRO	IPR001563:Peptidase S10, serine carboxypeptidase	5	0.784929	0.00261955	220697083, 238505416, 220692794, 238490866, 220689438, 238507047, 220688966, 238499613, 220690051, 238508509	512	12	9765	7.94678	0.880834	0.265556	0.264247
INTERPRO	IPR020613:Thiolase, conserved site	4	0.627943	0.00425613	238485934, 220699084, 238508539, 220688980, 238482023, 220700300, 220698377, 238489503	512	7	9765	10.8984	0.968541	0.353967	0.352221
INTERPRO	IPR016182:Copper amine oxidase, N-terminal	4	0.627943	0.00654686	238482049, 220700313, 220699851, 220695155, 220695353, 238487468, 238494538, 238494934	512	8	9765	9.53613	0.995141	0.353967	0.352221
INTERPRO	IPR015798:Copper amine oxidase, C-terminal	4	0.627943	0.00654686	238482049, 220700313, 220699851, 220695155, 220695353, 238487468, 238494538, 238494934	512	8	9765	9.53613	0.995141	0.353967	0.352221
INTERPRO	IPR020616:Thiolase, N-terminal	4	0.627943	0.00654686	238485934, 220699084, 238508539, 220688980, 238482023, 220700300, 220698377, 238489503	512	8	9765	9.53613	0.995141	0.353967	0.352221
INTERPRO	IPR020617:Thiolase, C-terminal	4	0.627943	0.00654686	238485934, 220699084, 238508539, 220688980, 238482023, 220700300, 220698377, 238489503	512	8	9765	9.53613	0.995141	0.353967	0.352221
INTERPRO	IPR000269:Copper amine oxidase	4	0.627943	0.00654686	238482049, 220700313, 220699851, 220695155, 220695353, 238487468, 238494538, 238494934	512	8	9765	9.53613	0.995141	0.353967	0.352221
INTERPRO	IPR008978:HSP20-like chaperone	4	0.627943	0.00654686	238489929, 220698590, 220700169, 220695420, 238503303, 220691695, 238495068, 238488104	512	8	9765	9.53613	0.995141	0.353967	0.352221
INTERPRO	IPR013328:Dehydrogenase, multihelical	6	0.941915	0.0119277	220695710, 220699935, 238489185, 220698218, 238493247, 238501620, 220696354, 238507003, 220689416, 238487636, 238495648, 220692281	512	27	9765	4.23828	0.999941	0.604583	0.601601
INTERPRO	IPR006115:6-phosphogluconate dehydrogenase, NADP-binding	4	0.627943	0.0129708	220695710, 238489185, 220698218, 238501620, 238507003, 220689416, 238495648, 220692281	512	10	9765	7.62891	0.999975	0.618784	0.615732
INTERPRO	IPR016169:CO dehydrogenase flavoprotein-like, FAD-binding, subdomain 2	8	1.25589	0.0145928	238482321, 238482431, 220694085, 238495939, 238496807, 220700449, 220700504, 220696778, 238504844, 238490256, 238495006, 220689765, 220695389, 238495640, 220694519, 220695706	512	50	9765	3.05156	0.999993	0.619692	0.616635
INTERPRO	IPR019405:Lactonase, 7-bladed beta propeller	3	0.470958	0.0152822	220700396, 238482215, 220700397, 238487486, 220699860, 238482217	512	4	9765	14.3042	0.999996	0.619692	0.616635
INTERPRO	IPR000101:Gamma-glutamyltranspeptidase	3	0.470958	0.0152822	238500177, 238482179, 220700378, 238504284, 220690844, 220693076	512	4	9765	14.3042	0.999996	0.619692	0.616635
INTERPRO	IPR014718:Glycoside hydrolase-type carbohydrate-binding, subgroup	4	0.627943	0.017152	238489683, 220692632, 220700376, 220698467, 238499289, 238482175, 220693716, 238498414	512	11	9765	6.93537	0.999999	0.662392	0.659125
INTERPRO	IPR008928:Six-hairpin glycosidase-like	8	1.25589	0.0216528	238499289, 238482175, 220699884, 220689659, 238498414, 220691287, 238502487, 220692632, 238505548, 220700376, 238507489, 220693716, 220690612, 238487534, 238503818, 220690109	512	54	9765	2.82552	1	0.687752	0.68436
INTERPRO	IPR006094:FAD linked oxidase, N-terminal	8	1.25589	0.0237329	238482321, 238482431, 220694085, 238495939, 238496807, 220700449, 220700504, 220696778, 238504844, 238490256, 238495006, 220689765, 220695389, 238495640, 220694519, 220695706	512	55	9765	2.77415	1	0.687752	0.68436
INTERPRO	IPR006680:Amidohydrolase 1	6	0.941915	0.0240326	220696139, 220696964, 238494840, 220695306, 220693425, 238497832, 238490628, 238492817, 238497794, 238486316, 220699275, 220693406	512	32	9765	3.57605	1	0.687752	0.68436
INTERPRO	IPR011614:Catalase core domain	3	0.470958	0.0245929	220699827, 220692642, 238487420, 220695011, 238494250, 238499309	512	5	9765	11.4434	1	0.687752	0.68436
INTERPRO	IPR020835:Catalase-like domain	3	0.470958	0.0245929	220699827, 220692642, 238487420, 220695011, 238494250, 238499309	512	5	9765	11.4434	1	0.687752	0.68436
INTERPRO	IPR005887:Alpha-1,2-mannosidase, putative	3	0.470958	0.0245929	220692632, 220700376, 238499289, 238482175, 220693716, 238498414	512	5	9765	11.4434	1	0.687752	0.68436
INTERPRO	IPR018028:Catalase, mono-functional, haem-containing	3	0.470958	0.0245929	220699827, 220692642, 238487420, 220695011, 238494250, 238499309	512	5	9765	11.4434	1	0.687752	0.68436
INTERPRO	IPR010582:Catalase immune-responsive domain	3	0.470958	0.0245929	220699827, 220692642, 238487420, 220695011, 238494250, 238499309	512	5	9765	11.4434	1	0.687752	0.68436
INTERPRO	IPR000757:Glycoside hydrolase, family 16	4	0.627943	0.0275063	238490310, 220692242, 238501542, 238499697, 220692836, 238486534, 298351646, 220699384, 220696805	512	13	9765	5.86839	1	0.743587	0.739919
INTERPRO	IPR001547:Glycoside hydrolase, family 5	4	0.627943	0.0336791	238484603, 238486196, 238490826, 220699215, 220697740, 294956575, 220701590, 238488229, 220697063	512	14	9765	5.44922	1	0.863507	0.859248
INTERPRO	IPR012939:Glycosyl hydrolase family 92	3	0.470958	0.0356243	220692632, 220700376, 238499289, 238482175, 220693716, 238498414	512	6	9765	9.53613	1	0.863507	0.859248
INTERPRO	IPR015800:Copper amine oxidase, N2-terminal	3	0.470958	0.0356243	238482049, 220700313, 220699851, 220695155, 238487468, 238494538	512	6	9765	9.53613	1	0.863507	0.859248
INTERPRO	IPR016166:FAD-binding, type 2	8	1.25589	0.0362013	238482321, 238482431, 220694085, 238495939, 238496807, 220700449, 220700504, 220696778, 238504844, 238490256, 238495006, 220689765, 220695389, 238495640, 220694519, 220695706	512	60	9765	2.54297	1	0.863507	0.859248
INTERPRO	IPR008927:6-phosphogluconate dehydrogenase, C-terminal-like	6	0.941915	0.0420928	220695710, 220699935, 238489185, 220698218, 238493247, 238501620, 220696354, 238507003, 220689416, 238487636, 238495648, 220692281	512	37	9765	3.0928	1	0.975349	0.970539
INTERPRO	IPR023296:Glycosyl hydrolase, five-bladed beta-propellor domain	5	0.784929	0.0443902	238507093, 220699969, 220689461, 238504866, 220689776, 220691799, 220695254, 238500656, 238494736, 238487704	512	26	9765	3.66774	1	0.976678	0.971861
INTERPRO	IPR011234:Fumarylacetoacetase, C-terminal-related	4	0.627943	0.0479718	238494840, 220695306, 238483573, 238490218, 220700170, 238488106, 220696759, 220701075	512	16	9765	4.76807	1	0.976678	0.971861
INTERPRO	IPR023828:Peptidase S8, subtilisin, Ser-active site	3	0.470958	0.0481715	220695999, 327488328, 220699170, 220691097, 238502107, 238486106, 238492537	512	7	9765	8.17383	1	0.976678	0.971861
INTERPRO	IPR007312:Phosphoesterase	3	0.470958	0.0481715	220697776, 238488301, 220696088, 238492715, 238503912, 220690659	512	7	9765	8.17383	1	0.976678	0.971861
INTERPRO	IPR004886:Glucanosyltransferase	3	0.470958	0.0481715	220692374, 220689557, 220695242, 238501806, 238494712, 238507285	512	7	9765	8.17383	1	0.976678	0.971861
INTERPRO	IPR012951:Berberine/berberine-like	5	0.784929	0.0500359	238504844, 238495006, 238482321, 220689765, 220695389, 238495640, 220694519, 238496807, 220700449, 220695706	512	27	9765	3.5319	1	0.989735	0.984853
INTERPRO	IPR002018:Carboxylesterase, type B	6	0.941915	0.0560081	238488273, 220693914, 220696907, 238490514, 238506363, 220697762, 238506365, 238498810, 220689658, 238507487, 220689097, 220689096	512	40	9765	2.86084	1	1	0.996296
INTERPRO	IPR011059:Metal-dependent hydrolase, composite domain	4	0.627943	0.05606	238494840, 220695306, 220693425, 238497832, 238497794, 238486316, 220699275, 220693406	512	17	9765	4.48759	1	1	0.996296
INTERPRO	IPR009020:Proteinase inhibitor, propeptide	3	0.470958	0.0620464	220695999, 327488328, 220699170, 220691097, 238502107, 238486106, 238492537	512	8	9765	7.1521	1	1	0.996296
INTERPRO	IPR013320:Concanavalin A-like lectin/glucanase, subgroup	6	0.941915	0.097522	238499697, 220695254, 238494736, 220699384, 238504866, 238490310, 220692242, 220689776, 238501542, 220692836, 238486534, 298351646, 220696805	512	47	9765	2.43476	1	1	0.996296
Down-regulated proteins
Category	Term	Count	%	PValue	Genes	List Total	Pop Hits	Pop Total	Fold Enrichment	Bonferroni	Benjamini	FDR
INTERPRO	IPR004045:Glutathione S-transferase, N-terminal	11	2.6699	2.15305e-08	238482653, 238488609, 238486908, 220688843, 220700615, 238507598, 238493877, 238491236, 220699571, 238508252, 220688519, 238485294, 220696669, 238488365, 220697930, 220698764, 220697268, 220698611, 238489971, 238500636, 220691789, 220697808	381	26	9765	10.8434	1.19494e-05	6.13672e-06	6.01509e-06
INTERPRO	IPR010987:Glutathione S-transferase, C-terminal-like	12	2.91262	2.4009e-08	238482653, 238488609, 238486908, 220688843, 220700615, 238507598, 238493877, 238491236, 220699571, 238508252, 220688519, 238485294, 220696669, 238488365, 220697930, 220698764, 220697268, 238503039, 220698611, 238489971, 220691563, 238500636, 220691789, 220697808	381	33	9765	9.31997	1.33249e-05	6.13672e-06	6.01509e-06
INTERPRO	IPR012336:Thioredoxin-like fold	19	4.61165	3.31714e-08	238482653, 220693175, 220693351, 220699571, 238508252, 220688519, 220694148, 238500375, 238491398, 238505789, 238485294, 220696669, 220697930, 238488365, 220698764, 238489971, 238500636, 238496065, 220688707, 238488609, 238486908, 220688843, 220698631, 220700615, 238507598, 238491236, 238493877, 238490011, 220697349, 238507974, 220697268, 220698611, 238497684, 238503814, 220691789, 220697808, 220…	381	98	9765	4.96907	1.841e-05	6.13672e-06	6.01509e-06
INTERPRO	IPR011251:Luciferase-like domain	6	1.45631	1.71196e-06	220698804, 238506415, 238495897, 220689122, 220690576, 238485374, 220692036, 238494790, 220694064, 238503746, 220695281, 238501130	381	7	9765	21.9685	0.000949686	0.000237534	0.000232826
INTERPRO	IPR008030:NmrA-like	11	2.6699	8.22415e-06	238488917, 220698084, 238504394, 238507596, 238502191, 220699960, 238490336, 220688518, 220699959, 220694106, 220690620, 238488299, 238504510, 220697775, 238495981, 238487684, 220690899, 220696818, 238487686, 220691139, 238503834, 220690957	381	46	9765	6.12889	0.00455402	0.00091288	0.000894787
INTERPRO	IPR016215:Nitrilotriacetate monooxygenase component A/pristinamycin IIA synthase subunit A	5	1.21359	1.09449e-05	220698804, 238495897, 220690576, 238485374, 220692036, 238494790, 220694064, 238503746, 220695281, 238501130	381	5	9765	25.6299	0.00605601	0.000954974	0.000936046
INTERPRO	IPR016040:NAD(P)-binding domain	46	11.165	1.20447e-05	238504394, 220693295, 220695671, 220700507, 238490336, 238497934, 220699959, 220694106, 238502012, 220701354, 220697614, 220690620, 220700069, 238504510, 220695676, 238486684, 220696204, 220697775, 238500119, 238497572, 238498398, 238507596, 220692471, 220695108, 220689277, 220697966, 220689477, 238494794, 238497742, 220696630, 220692477, 220693047, 220690899, 220690019, 238501658, 238503834, 220…	381	595	9765	1.98147	0.00666256	0.000954974	0.000936046
INTERPRO	IPR004046:Glutathione S-transferase, C-terminal	7	1.69903	4.16227e-05	238482653, 238486908, 220688843, 220700615, 238491236, 220699571, 238508252, 238485294, 238488365, 220698764, 220697268, 238503039, 220691563, 220697808	381	18	9765	9.96719	0.0228363	0.00263813	0.00258584
INTERPRO	IPR023395:Mitochondrial carrier domain	10	2.42718	4.75339e-05	238491978, 220699840, 238493937, 220690380, 238499847, 220701397, 220698647, 220701630, 220696699, 238506128, 238490043, 238484683, 220690667, 238487446, 220692623, 238503928, 220697639, 220692911, 238499271, 238484217	381	45	9765	5.69554	0.026037	0.00263813	0.00258584
INTERPRO	IPR018108:Mitochondrial substrate/solute carrier	10	2.42718	4.75339e-05	238491978, 220699840, 238493937, 220690380, 238499847, 220701397, 220698647, 220701630, 220696699, 238506128, 238490043, 238484683, 220690667, 238487446, 220692623, 238503928, 220697639, 220692911, 238499271, 238484217	381	45	9765	5.69554	0.026037	0.00263813	0.00258584
INTERPRO	IPR020843:Polyketide synthase, enoylreductase	13	3.15534	0.000270698	220700766, 220695671, 220700507, 238502073, 238507329, 238502012, 220701354, 220697435, 238491570, 220695676, 220696204, 220692300, 238500119, 238495570, 238498398, 220689579, 220691080, 238492947, 220692477, 238484131, 220693047, 238501658, 238495580, 220693708, 238482955, 238482437	381	94	9765	3.54456	0.139514	0.013658	0.0133873
INTERPRO	IPR013149:Alcohol dehydrogenase, C-terminal	12	2.91262	0.00093014	238498398, 220700766, 220689579, 220691080, 220695671, 238492947, 238502073, 238507329, 238502012, 220701354, 220697435, 238491570, 238484131, 220692477, 220696204, 220695676, 220693047, 220692300, 238501658, 238500119, 238495580, 220693708, 238495570, 238482955	381	93	9765	3.30709	0.403376	0.043019	0.0421664
INTERPRO	IPR011032:GroES-like	13	3.15534	0.00194895	220700766, 220695671, 220700507, 238502073, 238507329, 238502012, 220701354, 220697435, 238491570, 220695676, 220696204, 220692300, 238500119, 238495570, 238498398, 220689579, 220691080, 238492947, 220692477, 238484131, 220693047, 238501658, 238495580, 220693708, 238482955, 238482437	381	117	9765	2.84777	0.661328	0.0793959	0.0778222
INTERPRO	IPR003819:Taurine catabolism dioxygenase TauD/TfdA	6	1.45631	0.00200278	238487518, 238484805, 220693396, 238506489, 238497774, 220699876, 220689159, 238504550, 238507223, 220689526, 220701691, 220690977	381	24	9765	6.40748	0.671315	0.0793959	0.0778222
INTERPRO	IPR002085:Alcohol dehydrogenase superfamily, zinc-type	12	2.91262	0.00215303	238498398, 220700766, 220689579, 220691080, 220695671, 238492947, 220700507, 238502073, 238507329, 238502012, 220701354, 220697435, 238491570, 238484131, 220692477, 220696204, 220693047, 220692300, 238501658, 238500119, 220693708, 238495570, 238482955, 238482437	381	103	9765	2.98601	0.697666	0.0796622	0.0780834
INTERPRO	IPR013154:Alcohol dehydrogenase GroES-like	10	2.42718	0.00562924	220700766, 220689579, 220691080, 220695671, 238492947, 220700507, 238502073, 238507329, 238502012, 220697435, 238491570, 220692477, 220696204, 220693047, 220692300, 238501658, 238500119, 238495570, 238482955, 238482437	381	85	9765	3.01528	0.956416	0.195264	0.191394
INTERPRO	IPR000639:Epoxide hydrolase-like	4	0.970874	0.00989635	220699957, 238487680, 220701585, 220689961, 238505236, 238484593, 220697572, 238491844	381	12	9765	8.54331	0.995993	0.323087	0.316683
INTERPRO	IPR001155:NADH:flavin oxidoreductase/NADH oxidase, N-terminal	4	0.970874	0.022452	220700694, 220701731, 220698335, 220697137, 238489419, 238484885, 238482811, 238490974	381	16	9765	6.40748	0.999997	0.692269	0.678548
INTERPRO	IPR001509:NAD-dependent epimerase/dehydratase	5	1.21359	0.0278056	238487904, 238494444, 220695108, 220696389, 238497742, 220700069, 238490438, 220696869, 220693380, 238493317	381	30	9765	4.27165	1	0.773026	0.757704
INTERPRO	IPR010255:Haem peroxidase	3	0.728155	0.0278568	220689631, 238486630, 238507433, 220699432, 220697351, 238491402	381	7	9765	10.9843	1	0.773026	0.757704
INTERPRO	IPR002067:Mitochondrial carrier protein	4	0.970874	0.0308975	220701397, 220696699, 220690667, 220699840, 238493937, 238487446, 238503928, 238484217	381	18	9765	5.69554	1	0.813069	0.796954
INTERPRO	IPR023753:Pyridine nucleotide-disulphide oxidoreductase, FAD/NAD(P)-binding domain	19	4.61165	0.0322298	220691929, 238504494, 238508518, 220695677, 220693259, 220688970, 238504552, 220700246, 220693176, 238497510, 238501840, 238500377, 220693597, 220700104, 238481915, 238503824, 238487974, 220700261, 220692648, 220690949, 238500916, 238498176, 238499321, 238505352, 238504142, 220695282, 220692391, 220690774, 220701764, 220693264, 238497500, 238494792, 238495582, 220690019, 238481945, 238484951, 220…	381	288	9765	1.69086	1	0.813069	0.796954
INTERPRO	IPR009072:Histone-fold	4	0.970874	0.040777	238484999, 220690312, 220701788, 238499249, 238505992, 238497043, 220692612, 220694637	381	20	9765	5.12598	1	0.983966	0.964464
INTERPRO	IPR017937:Thioredoxin, conserved site	3	0.728155	0.0453643	220694148, 238491398, 220697349, 238497684, 238496065, 220693351	381	9	9765	8.54331	1	1	0.981949
INTERPRO	IPR000073:Alpha/beta hydrolase fold-1	7	1.69903	0.0512681	238499557, 220697572, 220698596, 220697152, 220698154, 238491844, 220699957, 238491004, 238487680, 220689961, 238489057, 238505236, 238489941, 220692766	381	69	9765	2.60014	1	1	0.981949
INTERPRO	IPR005746:Thioredoxin	3	0.728155	0.0552755	220694148, 238491398, 220697349, 238497684, 238496065, 220693351	381	10	9765	7.68898	1	1	0.981949
INTERPRO	IPR016092:FeS cluster insertion protein	2	0.485437	0.0763185	220699060, 220696378, 238493295, 238485886	381	2	9765	25.6299	1	1	0.981949
INTERPRO	IPR007251:Low affinity iron permease, Fet4	2	0.485437	0.0763185	238492497, 220692985, 238499995, 220695979	381	2	9765	25.6299	1	1	0.981949
INTERPRO	IPR009056:Cytochrome c domain	2	0.485437	0.0763185	238483631, 220701104, 220694550, 238496869	381	2	9765	25.6299	1	1	0.981949
INTERPRO	IPR000361:FeS cluster biogenesis	2	0.485437	0.0763185	220699060, 220696378, 238493295, 238485886	381	2	9765	25.6299	1	1	0.981949
INTERPRO	IPR016639:Glutathione S-transferase (GST)	2	0.485437	0.0763185	220696669, 238488609, 220697930, 238493877	381	2	9765	25.6299	1	1	0.981949
INTERPRO	IPR012093:Pirin	2	0.485437	0.0763185	220697029, 220701356, 238490758, 238484135	381	2	9765	25.6299	1	1	0.981949
INTERPRO	IPR018966:VTC domain	2	0.485437	0.0763185	220696553, 220698633, 238490015, 238493645	381	2	9765	25.6299	1	1	0.981949
INTERPRO	IPR003829:Pirin, N-terminal domain	2	0.485437	0.0763185	220697029, 220701356, 238490758, 238484135	381	2	9765	25.6299	1	1	0.981949
