# Supplementary material for: Quantitative Proteomic Analysis for High- and Low-Aflatoxin-Yield Aspergillus flavus Strains Isolated From Natural Environments
Source: Front Microbiol. 2021 Sep 21;12:741875. doi: 10.3389/fmicb.2021.741875 (PMC8491651; doi:10.3389/fmicb.2021.741875)
Supplement: Supplementary file 3 [file Data_Sheet_3.XLSX]

## Sheet: Sheet1
Protein accession	Protein description	Gene name	MW [kDa]	Score	Coverage [%]	#Peptides	#PSMs	#Unique peptides	High/Low P value	High/Low Ratio	MRM-HR ratio (High/Low)
B8N1C0	Cysteine-rich secreted protein	AFLA_029850	35.991	323.31	54.4	18	70	18	9.91231e-06	5.20716	3.533
B8NS55	Chaperone/heat shock protein Hsp12, putative	AFLA_052860	9.5302	32.195	66.3	6	16	6	1.49209e-06	4.66915	2.508
B8NFW5	Ribose 5-phosphate isomerase RpiB OS=Aspergillus oryzae (strain 3.042) GN=Ao3042_05664 PE=4 SV=1	AFLA_133940	17.23	188.8	64.8	10	20	10	1.29172e-05	4.11598	1.045
B8N7K8	Methyltransferase family protein	AFLA_104510	32.116	104.92	46.8	12	15	12	4.21395e-05	3.21594	0.868
B8NIA0	Fucose-specific lectin FleA	AFLA_065960	34.54	225.91	50.2	14	57	14	8.42478e-06	3.04779	3.005
B8NDC4	Electron transfer flavoprotein, beta subunit, putative	AFLA_056850	28.162	160.98	61.7	13	18	13	9.19412e-06	2.36735	1.545
B8ND04	Malate dehydrogenase, NAD-dependent	AFLA_054750	34.679	323.31	53.5	15	47	14	2.54484e-06	2.24515	2.049
B8NBA7	Glucose-6-phosphate isomerase	AFLA_044820	61.213	323.31	50.8	25	96	25	5.51963e-05	2.17364	1.066
B8N2F2	Phosphoenolpyruvate carboxykinase AcuF	AFLA_036370	66.547	323.31	54.8	24	54	24	4.24266e-07	2.17323	1.293
B8NWS2	Glycosyl hydrolase family 76 OS=Aspergillus parasiticus (strain ATCC 56775 / NRRL 5862 / SRRC 143 / SU-1) GN=P875_00117406 PE=4 SV=1	AFLA_121090	12.539	62.96	72.4	11	33	11	0.000814197	1.54129	1.664
B8NX52	Glucoamylase	AFLA_122400	65.47	323.31	41.2	22	68	22	5.42629e-05	5.149	1.088
B8NIY9	Lysosomal alpha-glucosidase, putative	AFLA_070170	106.25	149.48	25.6	23	41	23	0.000153863	4.54965	none
B8NPN7	Benzoate 4-monooxygenase cytochrome P450, putative	AFLA_001010	45.487	173.73	46.3	18	56	18	8.35864e-05	2.49607	3.123
B8NEK6	Stress protein DDR48, putative	AFLA_062040	38.305	323.31	62.7	20	27	20	0.000650456	0.454305	none
B8NBY8	Putative glutathione S-transferase OS=Aspergillus oryzae (strain 3.042) GN=Ao3042_06404 PE=4 SV=1	AFLA_047130	38.961	237.34	56.8	20	34	20	3.16984e-06	0.394909	none
B8NVQ0	Cupin domain protein OS=Aspergillus nomius NRRL 13137 GN=ANOM_000410 PE=4 SV=1	AFLA_117370	20.206	276.57	57.5	11	89	11	0.00026114	0.383801	none
B8NVQ2	Alpha-ketoglutarate-dependent sulfonate dioxygenase, putative	AFLA_117390	38.315	250.39	64.5	21	40	21	2.91134e-06	0.339324	none
B8NL17	CipC protein OS=Aspergillus oryzae (strain 3.042) GN=Ao3042_00233 PE=4 SV=1	AFLA_096010	12.309	290.1	87	10	38	10	0.000968413	0.293352	1.100
B8NF20	Str. FM013 OS=Penicillium camemberti FM 013 GN=PCAMFM013_S014g000160 PE=4 SV=1	AFLA_058840	34.392	74.337	44.1	11	18	11	0.000241953	0.15565	none
B8NWI9	Nitroreductase family protein, putative	AFLA_120260	24.327	182.38	55.7	12	59	12	3.95299e-05	0.17966	0.663
B8N6G3	NADH-dependent flavin oxidoreductase, putative	AFLA_019270	47.099	253.58	38.7	15	37	13	4.53605e-07	0.26772	0.975
B8NXD5	Glutathione S-transferase, putative	AFLA_007540	26.192	182.28	51.9	12	22	12	2.36447e-05	0.247338	0.885
B8N9K7	Zinc-containing alcohol dehydrogenase, putative	AFLA_111530	37.584	289.88	52.4	15	32	15	0.000286565	0.364559	0.616
